# Supplementary material for: Pyroelectric nanoplates for reduction of CO2 to methanol driven by temperature-variation
Source: Nat Commun. 2021 Jan 12;12:318. doi: 10.1038/s41467-020-20517-1 (PMC7804252; doi:10.1038/s41467-020-20517-1)
Supplement: Supplementary file 3 — Source Data [file 41467_2020_20517_MOESM3_ESM.xlsx]

## Sheet: Fig.1a
Fig. 1a	2 theta	Intensity
	10	0
	10.1	56
	10.2	54
	10.3	66
	10.4	46
	10.5	56
	10.6	68
	10.7	85
	10.8	83
	10.9	66
	11	78
	11.1	72
	11.2	60
	11.3	58
	11.4	60
	11.5	44
	11.6	65
	11.7	46
	11.8	44
	11.9	59
	12	64
	12.1	62
	12.2	66
	12.3	50
	12.4	72
	12.5	50
	12.6	44
	12.7	53
	12.8	62
	12.9	68
	13	48
	13.1	53
	13.2	57
	13.3	65
	13.4	62
	13.5	59
	13.6	52
	13.7	50
	13.8	59
	13.9	58
	14	55
	14.1	40
	14.2	52
	14.3	57
	14.4	53
	14.5	51
	14.6	61
	14.7	61
	14.8	66
	14.9	48
	15	59
	15.1	50
	15.2	54
	15.3	47
	15.4	71
	15.5	50
	15.6	53
	15.7	56
	15.8	60
	15.9	67
	16	41
	16.1	60
	16.2	46
	16.3	57
	16.4	46
	16.5	53
	16.6	56
	16.7	59
	16.8	56
	16.9	51
	17	51
	17.1	67
	17.2	53
	17.3	53
	17.4	62
	17.5	49
	17.6	46
	17.7	55
	17.8	66
	17.9	56
	18	65
	18.1	55
	18.2	63
	18.3	51
	18.4	44
	18.5	47
	18.6	47
	18.7	52
	18.8	57
	18.9	51
	19	47
	19.1	44
	19.2	71
	19.3	69
	19.4	69
	19.5	55
	19.6	54
	19.7	52
	19.8	50
	19.9	70
	20	41
	20.1	66
	20.2	44
	20.3	45
	20.4	52
	20.5	63
	20.6	66
	20.7	46
	20.8	46
	20.9	39
	21	57
	21.1	46
	21.2	47
	21.3	56
	21.4	45
	21.5	76
	21.6	59
	21.7	62
	21.8	50
	21.9	58
	22	64
	22.1	49
	22.2	65
	22.3	42
	22.4	52
	22.5	53
	22.6	45
	22.7	56
	22.8	49
	22.9	44
	23	44
	23.1	64
	23.2	43
	23.3	68
	23.4	48
	23.5	75
	23.6	44
	23.7	58
	23.8	69
	23.9	51
	24	66
	24.1	48
	24.2	59
	24.3	47
	24.4	41
	24.5	59
	24.6	40
	24.7	59
	24.8	38
	24.9	47
	25	59
	25.1	65
	25.2	48
	25.3	62
	25.4	34
	25.5	80
	25.6	72
	25.7	49
	25.8	80
	25.9	35
	26	42
	26.1	50
	26.2	38
	26.3	83
	26.4	58
	26.5	67
	26.6	48
	26.7	58
	26.8	58
	26.9	49
	27	57
	27.1	80
	27.2	63
	27.3	73
	27.4	69
	27.5	84
	27.6	70
	27.7	73
	27.8	96
	27.9	113
	28	166
	28.1	363
	28.2	739
	28.3	1047
	28.4	1085
	28.5	764
	28.6	394
	28.7	196
	28.8	141
	28.9	77
	29	101
	29.1	84
	29.2	61
	29.3	52
	29.4	50
	29.5	67
	29.6	50
	29.7	50
	29.8	66
	29.9	63
	30	56
	30.1	62
	30.2	59
	30.3	58
	30.4	47
	30.5	60
	30.6	70
	30.7	60
	30.8	61
	30.9	71
	31	44
	31.1	64
	31.2	51
	31.3	75
	31.4	56
	31.5	34
	31.6	57
	31.7	59
	31.8	55
	31.9	76
	32	48
	32.1	52
	32.2	67
	32.3	85
	32.4	93
	32.5	134
	32.6	257
	32.7	389
	32.8	476
	32.9	515
	33	345
	33.1	237
	33.2	127
	33.3	94
	33.4	62
	33.5	59
	33.6	54
	33.7	64
	33.8	53
	33.9	52
	34	38
	34.1	55
	34.2	61
	34.3	51
	34.4	51
	34.5	62
	34.6	62
	34.7	53
	34.8	55
	34.9	36
	35	52
	35.1	51
	35.2	49
	35.3	50
	35.4	51
	35.5	45
	35.6	64
	35.7	81
	35.8	65
	35.9	83
	36	59
	36.1	74
	36.2	72
	36.3	45
	36.4	63
	36.5	44
	36.6	37
	36.7	64
	36.8	45
	36.9	64
	37	54
	37.1	55
	37.2	61
	37.3	73
	37.4	51
	37.5	53
	37.6	55
	37.7	48
	37.8	60
	37.9	40
	38	62
	38.1	54
	38.2	61
	38.3	51
	38.4	54
	38.5	68
	38.6	68
	38.7	46
	38.8	50
	38.9	55
	39	37
	39.1	47
	39.2	49
	39.3	32
	39.4	36
	39.5	46
	39.6	57
	39.7	38
	39.8	59
	39.9	60
	40	50
	40.1	47
	40.2	47
	40.3	53
	40.4	63
	40.5	59
	40.6	45
	40.7	51
	40.8	56
	40.9	45
	41	46
	41.1	67
	41.2	56
	41.3	47
	41.4	48
	41.5	51
	41.6	56
	41.7	45
	41.8	50
	41.9	50
	42	53
	42.1	53
	42.2	53
	42.3	53
	42.4	38
	42.5	37
	42.6	79
	42.7	42
	42.8	47
	42.9	55
	43	52
	43.1	61
	43.2	47
	43.3	57
	43.4	72
	43.5	63
	43.6	59
	43.7	64
	43.8	55
	43.9	63
	44	46
	44.1	62
	44.2	50
	44.3	36
	44.4	55
	44.5	44
	44.6	55
	44.7	57
	44.8	52
	44.9	59
	45	74
	45.1	66
	45.2	56
	45.3	47
	45.4	70
	45.5	52
	45.6	56
	45.7	49
	45.8	53
	45.9	48
	46	57
	46.1	49
	46.2	65
	46.3	70
	46.4	68
	46.5	82
	46.6	86
	46.7	101
	46.8	141
	46.9	210
	47	389
	47.1	484
	47.2	459
	47.3	352
	47.4	204
	47.5	143
	47.6	103
	47.7	77
	47.8	60
	47.9	57
	48	52
	48.1	67
	48.2	50
	48.3	50
	48.4	54
	48.5	66
	48.6	54
	48.7	61
	48.8	47
	48.9	53
	49	55
	49.1	64
	49.2	67
	49.3	55
	49.4	63
	49.5	53
	49.6	56
	49.7	55
	49.8	57
	49.9	54
	50	41
	50.1	43
	50.2	58
	50.3	64
	50.4	49
	50.5	63
	50.6	62
	50.7	61
	50.8	61
	50.9	52
	51	51
	51.1	64
	51.2	38
	51.3	58
	51.4	51
	51.5	51
	51.6	52
	51.7	57
	51.8	53
	51.9	42
	52	69
	52.1	52
	52.2	46
	52.3	51
	52.4	61
	52.5	60
	52.6	64
	52.7	54
	52.8	60
	52.9	49
	53	57
	53.1	68
	53.2	52
	53.3	61
	53.4	56
	53.5	53
	53.6	69
	53.7	57
	53.8	37
	53.9	51
	54	46
	54.1	61
	54.2	67
	54.3	55
	54.4	57
	54.5	59
	54.6	63
	54.7	64
	54.8	60
	54.9	67
	55	56
	55.1	73
	55.2	78
	55.3	92
	55.4	114
	55.5	147
	55.6	185
	55.7	284
	55.8	429
	55.9	388
	56	342
	56.1	272
	56.2	227
	56.3	152
	56.4	97
	56.5	99
	56.6	87
	56.7	73
	56.8	55
	56.9	51
	57	60
	57.1	52
	57.2	69
	57.3	48
	57.4	52
	57.5	51
	57.6	42
	57.7	49
	57.8	50
	57.9	47
	58	68
	58.1	73
	58.2	96
	58.3	95
	58.4	102
	58.5	131
	58.6	156
	58.7	121
	58.8	130
	58.9	100
	59	66
	59.1	75
	59.2	65
	59.3	68
	59.4	60
	59.5	53
	59.6	50
	59.7	42
	59.8	61
	59.9	28
	60	53
	60.1	56
	60.2	43
	60.3	60
	60.4	63
	60.5	77
	60.6	37
	60.7	57
	60.8	48
	60.9	68
	61	57
	61.1	66
	61.2	55
	61.3	34
	61.4	62
	61.5	48
	61.6	47
	61.7	52
	61.8	54
	61.9	54
	62	43
	62.1	68
	62.2	65
	62.3	49
	62.4	53
	62.5	59
	62.6	53
	62.7	52
	62.8	39
	62.9	66
	63	64
	63.1	42
	63.2	64
	63.3	34
	63.4	45
	63.5	46
	63.6	48
	63.7	48
	63.8	59
	63.9	50
	64	64
	64.1	48
	64.2	46
	64.3	37
	64.4	54
	64.5	54
	64.6	25
	64.7	58
	64.8	37
	64.9	46
	65	45
	65.1	64
	65.2	43
	65.3	40
	65.4	42
	65.5	56
	65.6	50
	65.7	54
	65.8	61
	65.9	55
	66	58
	66.1	57
	66.2	46
	66.3	49
	66.4	65
	66.5	50
	66.6	55
	66.7	58
	66.8	58
	66.9	51
	67	39
	67.1	69
	67.2	69
	67.3	42
	67.4	56
	67.5	57
	67.6	53
	67.7	53
	67.8	44
	67.9	41
	68	47
	68.1	43
	68.2	62
	68.3	52
	68.4	63
	68.5	61
	68.6	83
	68.7	88
	68.8	88
	68.9	71
	69	85
	69.1	77
	69.2	72
	69.3	56
	69.4	59
	69.5	50
	69.6	43
	69.7	47
	69.8	46
	69.9	47
	70	50
	70.1	50
	70.2	50
	70.3	48
	70.4	58
	70.5	52
	70.6	51
	70.7	45
	70.8	40
	70.9	49
	71	44
	71.1	45
	71.2	42
	71.3	44
	71.4	50
	71.5	46
	71.6	53
	71.7	47
	71.8	49
	71.9	51
	72	38
	72.1	60
	72.2	51
	72.3	39
	72.4	35
	72.5	54
	72.6	52
	72.7	48
	72.8	59
	72.9	75
	73	42
	73.1	44
	73.2	56
	73.3	46
	73.4	47
	73.5	53
	73.6	54
	73.7	59
	73.8	39
	73.9	51
	74	60
	74.1	58
	74.2	50
	74.3	66
	74.4	59
	74.5	60
	74.6	49
	74.7	52
	74.8	42
	74.9	55
	75	55
	75.1	56
	75.2	59
	75.3	46
	75.4	65
	75.5	75
	75.6	75
	75.7	110
	75.8	126
	75.9	138
	76	132
	76.1	154
	76.2	140
	76.3	124
	76.4	89
	76.5	99
	76.6	47
	76.7	63
	76.8	63
	76.9	63
	77	58
	77.1	58
	77.2	69
	77.3	62
	77.4	57
	77.5	63
	77.6	69
	77.7	70
	77.8	70
	77.9	81
	78	106
	78.1	103
	78.2	130
	78.3	120
	78.4	119
	78.5	122
	78.6	96
	78.7	107
	78.8	88
	78.9	53
	79	53
	79.1	61
	79.2	51
	79.3	90
	79.4	59
	79.5	51
	79.6	54
	79.7	56
	79.8	46
	79.9	49
	80	48

## Sheet: Fig. 2d
Fig. 2d	Voltage (V)	Amplitude (nm)		Voltage (V)	Phase angle (o)
	0	0.18184		0	69.8752
	2.77778	0.16027		2.77778	81.3093
	5.55556	0.15383		5.55556	82.1172
	8.33333	0.16221		8.33333	78.7069
	11.1111	0.17325		11.1111	99.8552
	13.8889	0.15516		13.8889	110.502
	16.6667	0.19482		16.6667	120.943
	19.4444	0.18409		19.4444	110.932
	22.2222	0.22252		22.2222	113.667
	25	0.23448		25	120.342
	27.7778	0.25083		27.7778	120.362
	30.5556	0.26688		30.5556	132.289
	33.3333	0.305		33.3333	124.129
	36.1111	0.30225		36.1111	130.877
	38.8889	0.34333		38.8889	138.54
	41.6667	0.38279		41.6667	134.962
	44.4444	0.35366		44.4444	139.599
	47.2222	0.40947		47.2222	140.655
	50	0.45526		50	139.14
	52.7778	0.45587		52.7778	141.917
	55.5556	0.46211		55.5556	143.306
	58.3333	0.52486		58.3333	143
	61.1111	0.58537		61.1111	143.994
	63.8889	0.59621		63.8889	144.229
	66.6667	0.63505		66.6667	144.002
	69.4444	0.66796		69.4444	144.199
	67.7778	0.72766		67.7778	146.367
	65	0.68452		65	145.802
	62.2222	0.7113		62.2222	144.028
	59.4444	0.7436		59.4444	146.637
	56.6667	0.75495		56.6667	147.226
	53.8889	0.73256		53.8889	147.039
	51.1111	0.75822		51.1111	146.479
	48.3333	0.75239		48.3333	145.944
	45.5556	0.74513		45.5556	147.924
	42.7778	0.7667		42.7778	146.753
	40	0.75812		40	145.551
	37.2222	0.74421		37.2222	145.529
	34.4444	0.75403		34.4444	145.436
	31.6667	0.74217		31.6667	145.912
	28.8889	0.72081		28.8889	147.175
	26.1111	0.7297		26.1111	146.605
	23.3333	0.70425		23.3333	145.797
	20.5556	0.69556		20.5556	146.366
	17.7778	0.67246		17.7778	146.131
	15	0.67941		15	144.469
	12.2222	0.63577		12.2222	146.499
	9.44444	0.65049		9.44444	145.725
	6.66667	0.62289		6.66667	145.183
	3.88889	0.60388		3.88889	145.267
	1.11112	0.5817		1.11112	144.584
	-1.66667	0.57464		-1.66667	145.926
	-4.44444	0.55042		-4.44444	146.657
	-7.22222	0.5313		-7.22222	143.6
	-10	0.50238		-10	145.545
	-12.7778	0.53805		-12.7778	145.068
	-15.5556	0.50371		-15.5556	142.358
	-18.3333	0.4757		-18.3333	139.022
	-21.1111	0.45945		-21.1111	140.057
	-23.8889	0.44718		-23.8889	139.482
	-26.6667	0.39833		-26.6667	137.17
	-29.4444	0.38749		-29.4444	136.763
	-32.2222	0.36562		-32.2222	141.739
	-35	0.34201		-35	131.358
	-37.7778	0.32463		-37.7778	127.701
	-40.5556	0.3094		-40.5556	128.85
	-43.3333	0.27751		-43.3333	119.882
	-46.1111	0.25349		-46.1111	111.931
	-48.8889	0.22691		-48.8889	99.2714
	-51.6667	0.20279		-51.6667	99.304
	-54.4444	0.20698		-54.4444	86.7598
	-57.2222	0.15935		-57.2222	71.0101
	-60	0.15547		-60	46.2082
	-62.7778	0.14443		-62.7778	24.0805
	-65.5556	0.13277		-65.5556	32.949
	-68.3333	0.14095		-68.3333	18.5374
	-68.8889	0.14187		-68.8889	15.0128
	-66.1111	0.17284		-66.1111	6.52439
	-63.3333	0.1893		-63.3333	1.14986
	-60.5556	0.20688		-60.5556	1.84432
	-57.7778	0.24245		-57.7778	2.45989
	-55	0.25932		-55	-0.6675
	-52.2222	0.24756		-52.2222	-1.7014
	-49.4444	0.26085		-49.4444	-1.18343
	-46.6667	0.26208		-46.6667	-2.24143
	-43.8889	0.24766		-43.8889	-5.36002
	-41.1111	0.28088		-41.1111	-3.96218
	-38.3333	0.26197		-38.3333	-2.18157
	-35.5556	0.24173		-35.5556	-5.59631
	-32.7778	0.25185		-32.7778	-2.34456
	-30	0.24633		-30	-2.70256
	-27.2222	0.25911		-27.2222	0.50961
	-24.4444	0.26575		-24.4444	-0.66388
	-21.6667	0.24756		-21.6667	-3.45209
	-18.8889	0.22221		-18.8889	2.67865
	-16.1111	0.22477		-16.1111	0.8864
	-13.3333	0.25104		-13.3333	2.49016
	-10.5556	0.22794		-10.5556	-1.47681
	-7.77778	0.18899		-7.77778	4.89252
	-5	0.22405		-5	4.77579
	-2.22222	0.17479		-2.22222	11.2477
	0.55555	0.17335		0.55555	5.01842
	3.33334	0.16099		3.33334	9.36982
	6.11111	0.12419		6.11111	17.0813
	8.88889	0.13635		8.88889	12.582
	11.6667	0.12388		11.6667	5.79149
	14.4444	0.12266		14.4444	21.4717
	17.2222	0.12163		17.2222	24.9398
	20	0.10518		20	29.9806
	22.7778	0.14146		22.7778	33.1448
	25.5556	0.14831		25.5556	46.3412
	28.3333	0.14463		28.3333	87.8327
	31.1111	0.13983		31.1111	80.0766
	33.8889	0.17622		33.8889	98.5367
	36.6667	0.21526		36.6667	99.6661
	39.4444	0.22589		39.4444	118.28
	42.2222	0.27444		42.2222	116.628
	45	0.28303		45	120.544
	47.7778	0.31257		47.7778	125.738
	50.5556	0.33097		50.5556	129.09
	53.3333	0.37328		53.3333	137.126
	56.1111	0.3878		56.1111	137.027
	58.8889	0.43993		58.8889	135.511
	61.6667	0.47039		61.6667	142.047
	64.4444	0.5218		64.4444	143.072
	67.2222	0.54357		67.2222	141.915
	70	0.5774		70	144.259
	67.2222	0.60735		67.2222	141.741
	64.4444	0.60807		64.4444	145.437
	61.6667	0.62074		61.6667	147.406
	58.8889	0.64793		58.8889	146.766
	56.1111	0.65631		56.1111	146.343
	53.3333	0.66674		53.3333	144.706
	50.5556	0.68534		50.5556	144.952
	47.7778	0.66643		47.7778	145.096
	45	0.66214		45	142.325
	42.2222	0.66081		42.2222	143.958
	39.4444	0.65887		39.4444	146.11
	36.6667	0.68646		36.6667	147.406
	33.8889	0.64721		33.8889	144.688
	31.1111	0.67982		31.1111	145.262
	28.3333	0.64803		28.3333	146.648
	25.5556	0.6557		25.5556	144.51
	22.7778	0.61399		22.7778	143.098
	20	0.62851		20	143.699
	17.2222	0.59805		17.2222	143.171
	14.4444	0.61849		14.4444	142.957
	11.6667	0.58619		11.6667	144.658
	8.88889	0.56667		8.88889	144.824
	6.11111	0.54919		6.11111	139.624
	3.33334	0.55686		3.33334	142.929
	0.55555	0.51188		0.55555	145.569
	-2.22222	0.52323		-2.22222	139.093
	-5	0.48194		-5	141.676
	-7.77778	0.45975		-7.77778	140.047
	-10.5556	0.45464		-10.5556	141.595
	-13.3333	0.48725		-13.3333	141.148
	-16.1111	0.46047		-16.1111	141.287
	-18.8889	0.41989		-18.8889	136.736
	-21.6667	0.40885		-21.6667	139.61
	-24.4444	0.40364		-24.4444	130.825
	-27.2222	0.36633		-27.2222	136.087
	-30	0.34988		-30	134.328
	-32.7778	0.33465		-32.7778	131.99
	-35.5556	0.29744		-35.5556	130.039
	-38.3333	0.27322		-38.3333	123.495
	-41.1111	0.26443		-41.1111	128.111
	-43.8889	0.23029		-43.8889	110.55
	-46.6667	0.22017		-46.6667	105.34
	-49.4444	0.19921		-49.4444	93.7577
	-52.2222	0.1525		-52.2222	79.386
	-55	0.15271		-55	53.6338
	-57.7778	0.13318		-57.7778	49.3964
	-60.5556	0.13134		-60.5556	30.853
	-63.3333	0.11121		-63.3333	13.341
	-66.1111	0.1476		-66.1111	21.963
	-68.8889	0.16477		-68.8889	14.4209
	-68.3333	0.16324		-68.3333	13.8561
	-65.5556	0.18674		-65.5556	6.12375
	-62.7778	0.21076		-62.7778	6.24324
	-60	0.25318		-60	3.76263
	-57.2222	0.27955		-57.2222	-0.20352
	-54.4444	0.2862		-54.4444	-1.23889
	-51.6667	0.26299		-51.6667	-2.91392
	-48.8889	0.26279		-48.8889	-1.7496
	-46.1111	0.28252		-46.1111	-0.3272
	-43.3333	0.29591		-43.3333	-4.56469
	-40.5556	0.28303		-40.5556	-7.1824
	-37.7778	0.29816		-37.7778	-3.95084
	-35	0.27005		-35	0.51342
	-32.2222	0.26657		-32.2222	-5.08598
	-29.4444	0.29775		-29.4444	-5.46198
	-26.6667	0.24184		-26.6667	-4.1637
	-23.8889	0.25237		-23.8889	-2.36345
	-21.1111	0.27955		-21.1111	-5.96591
	-18.3333	0.26371		-18.3333	-4.08929
	-15.5556	0.21894		-15.5556	-4.69339
	-12.7778	0.24368		-12.7778	-1.0418
	-10	0.2311		-10	-0.44129
	-7.22222	0.21485		-7.22222	0.60789
	-4.44444	0.21097		-4.44444	6.69843

## Sheet: Fig. 2e
Fig. 2d	Voltage (V)	Amplitude (nm)		Voltage (V)	Phase angle (o)
	0	0.17305		0	63.8444
	2.77778	0.27863		2.77778	127.674
	5.55556	0.41396		5.55556	142.439
	8.33333	0.52834		8.33333	146.236
	11.1111	0.68462		11.1111	149.275
	13.8889	0.86258		13.8889	150.428
	16.6667	1.04155		16.6667	150.787
	19.4444	1.18557		19.4444	151.027
	22.2222	1.34441		22.2222	151.694
	25	1.5425		25	153.181
	27.7778	1.69306		27.7778	153.184
	30.5556	1.87009		30.5556	152.713
	33.3333	2.02863		33.3333	153.343
	36.1111	2.20229		36.1111	152.937
	38.8889	2.3508		38.8889	153.03
	41.6667	2.51741		41.6667	152.384
	44.4444	2.65356		44.4444	152.487
	47.2222	2.7711		47.2222	152.386
	50	2.92821		50	152.038
	52.7778	3.09727		52.7778	151.747
	55.5556	3.2191		55.5556	152.024
	58.3333	3.31191		58.3333	151.036
	61.1111	3.45685		61.1111	150.87
	63.8889	3.56448		63.8889	151.014
	66.6667	3.65484		66.6667	150.253
	69.4444	3.76227		69.4444	150.087
	67.7778	3.70513		67.7778	150.379
	65	3.61447		65	150.08
	62.2222	3.51368		62.2222	149.35
	59.4444	3.40053		59.4444	149.796
	56.6667	3.31897		56.6667	150.101
	53.8889	3.18926		53.8889	150.523
	51.1111	3.11147		51.1111	149.976
	48.3333	2.98248		48.3333	150.497
	45.5556	2.89039		45.5556	150.526
	42.7778	2.77294		42.7778	150.277
	40	2.68708		40	150.163
	37.2222	2.55032		37.2222	150.645
	34.4444	2.40395		34.4444	150.377
	31.6667	2.29857		31.6667	150.714
	28.8889	2.15343		28.8889	151.24
	26.1111	1.9995		26.1111	150.635
	23.3333	1.88635		23.3333	150.369
	20.5556	1.72444		20.5556	150.559
	17.7778	1.58001		17.7778	150.435
	15	1.43201		15	149.389
	12.2222	1.25497		12.2222	151.148
	9.44444	1.13099		9.44444	150.924
	6.66667	0.99689		6.66667	147.781
	3.88889	0.82159		3.88889	146.57
	1.11112	0.65795		1.11112	145.118
	-1.66667	0.4896		-1.66667	143.616
	-4.44444	0.3419		-4.44444	133.785
	-7.22222	0.20228		-7.22222	113.177
	-10	0.11581		-10	37.0469
	-12.7778	0.14657		-12.7778	3.36353
	-15.5556	0.3189		-15.5556	-7.23803
	-18.3333	0.47785		-18.3333	-12.8843
	-21.1111	0.6282		-21.1111	-12.5764
	-23.8889	0.81004		-23.8889	-13.9396
	-26.6667	0.97839		-26.6667	-17.1757
	-29.4444	1.15051		-29.4444	-17.9771
	-32.2222	1.28584		-32.2222	-19.9006
	-35	1.48751		-35	-20.0406
	-37.7778	1.66209		-37.7778	-21.5368
	-40.5556	1.815		-40.5556	-21.5799
	-43.3333	1.97169		-43.3333	-22.7098
	-46.1111	2.15404		-46.1111	-22.7245
	-48.8889	2.31646		-48.8889	-24.0431
	-51.6667	2.44371		-51.6667	-23.7095
	-54.4444	2.59744		-54.4444	-23.9469
	-57.2222	2.72133		-57.2222	-24.7254
	-60	2.88384		-60	-24.7508
	-62.7778	2.99066		-62.7778	-25.2045
	-65.5556	3.1174		-65.5556	-25.641
	-68.3333	3.29576		-68.3333	-26.1928
	-68.8889	3.30251		-68.8889	-26.3804
	-66.1111	3.21716		-66.1111	-26.2121
	-63.3333	3.12773		-63.3333	-26.0817
	-60.5556	3.0389		-60.5556	-25.9486
	-57.7778	2.94834		-57.7778	-25.828
	-55	2.83959		-55	-25.4414
	-52.2222	2.74708		-52.2222	-25.5616
	-49.4444	2.60726		-49.4444	-25.5504
	-46.6667	2.52896		-46.6667	-24.5911
	-43.8889	2.41785		-43.8889	-24.1595
	-41.1111	2.29029		-41.1111	-24.1209
	-38.3333	2.14433		-38.3333	-23.1465
	-35.5556	2.03057		-35.5556	-22.7964
	-32.7778	1.89432		-32.7778	-21.628
	-30	1.78945		-30	-21.9429
	-27.2222	1.63398		-27.2222	-21.7155
	-24.4444	1.50529		-24.4444	-20.4925
	-21.6667	1.37467		-21.6667	-19.8466
	-18.8889	1.21317		-18.8889	-18.9057
	-16.1111	1.05024		-16.1111	-18.5192
	-13.3333	0.89978		-13.3333	-16.626
	-10.5556	0.78346		-10.5556	-12.9039
	-7.77778	0.60347		-7.77778	-11.0818
	-5	0.44984		-5	-7.85806
	-2.22222	0.29529		-2.22222	3.04255
	0.55555	0.16313		0.55555	7.01476
	3.33334	0.13697		3.33334	51.6457
	6.11111	0.2956		6.11111	115.876
	8.88889	0.43083		8.88889	136.004
	11.6667	0.53365		11.6667	143.17
	14.4444	0.69045		14.4444	146.377
	17.2222	0.84122		17.2222	148.477
	20	0.98074		20	150.617
	22.7778	1.17126		22.7778	149.79
	25.5556	1.31242		25.5556	150.82
	28.3333	1.45777		28.3333	150.497
	31.1111	1.65044		31.1111	150.65
	33.8889	1.81459		33.8889	150.917
	36.6667	1.96914		36.6667	150.097
	39.4444	2.14975		39.4444	150.422
	42.2222	2.28181		42.2222	150.504
	45	2.4291		45	149.508
	47.7778	2.55605		47.7778	150.462
	50.5556	2.69138		50.5556	150.527
	53.3333	2.83775		53.3333	150.507
	56.1111	3.00027		56.1111	149.758
	58.8889	3.10514		58.8889	149.79
	61.6667	3.25897		61.6667	150.129
	64.4444	3.37917		64.4444	150.51
	67.2222	3.49723		67.2222	150.191
	70	3.62029		70	150.095
	67.2222	3.55518		67.2222	149.636
	64.4444	3.44203		64.4444	149.968
	61.6667	3.33409		61.6667	149.919
	58.8889	3.25059		58.8889	150.334
	56.1111	3.16626		56.1111	150.101
	53.3333	3.04953		53.3333	150.294
	50.5556	2.94711		50.5556	150.687
	47.7778	2.86371		47.7778	150.012
	45	2.76058		45	149.767
	42.2222	2.62709		42.2222	151.044
	39.4444	2.50913		39.4444	150.587
	36.6667	2.40651		36.6667	150.83
	33.8889	2.29326		33.8889	150.09
	31.1111	2.13636		31.1111	150.419
	28.3333	1.98335		28.3333	150.28
	25.5556	1.85538		25.5556	150.374
	22.7778	1.73456		22.7778	150.622
	20	1.59841		20	150.46
	17.2222	1.44601		17.2222	151.29
	14.4444	1.31242		14.4444	149.157
	11.6667	1.1731		11.6667	149.775
	8.88889	1.00261		8.88889	148.414
	6.11111	0.85634		6.11111	148.797
	3.33334	0.70456		3.33334	147.132
	0.55555	0.57679		0.55555	142.349
	-2.22222	0.41764		-2.22222	139.614
	-5	0.26872		-5	125.181
	-7.77778	0.14565		-7.77778	71.2716
	-10.5556	0.15056		-10.5556	7.70155
	-13.3333	0.22221		-13.3333	-2.22879
	-16.1111	0.34988		-16.1111	-8.21553
	-18.8889	0.52435		-18.8889	-12.8381
	-21.6667	0.69137		-21.6667	-13.2342
	-24.4444	0.85174		-24.4444	-15.4399
	-27.2222	1.00005		-27.2222	-16.4043
	-30	1.17627		-30	-18.7792
	-32.7778	1.34165		-32.7778	-19.6828
	-35.5556	1.49528		-35.5556	-19.5705
	-38.3333	1.64727		-38.3333	-21.272
	-41.1111	1.83483		-41.1111	-21.6795
	-43.8889	2.00594		-43.8889	-21.6724
	-46.6667	2.152		-46.6667	-22.5694
	-49.4444	2.32239		-49.4444	-23.2437
	-52.2222	2.47704		-52.2222	-23.5912
	-55	2.60777		-55	-24.0941
	-57.7778	2.73696		-57.7778	-24.8327
	-60.5556	2.86545		-60.5556	-24.8428
	-63.3333	2.99812		-63.3333	-25.4371
	-66.1111	3.12783		-66.1111	-26.2209
	-68.8889	3.23372		-68.8889	-26.1375
	-68.3333	3.23669		-68.3333	-25.9167
	-65.5556	3.17648		-65.5556	-25.793
	-62.7778	3.05536		-62.7778	-25.93
	-60	2.95386		-60	-25.4366
	-57.2222	2.85032		-57.2222	-25.8849
	-54.4444	2.74759		-54.4444	-25.4392
	-51.6667	2.67707		-51.6667	-25.4057
	-48.8889	2.55288		-48.8889	-24.831
	-46.1111	2.47612		-46.1111	-24.2037
	-43.3333	2.34917		-43.3333	-24.3885
	-40.5556	2.21568		-40.5556	-23.2859
	-37.7778	2.10089		-37.7778	-23.4204
	-35	2.00706		-35	-23.2637
	-32.2222	1.88972		-32.2222	-22.7339
	-29.4444	1.72976		-29.4444	-22.0972
	-26.6667	1.61773		-26.6667	-21.2432
	-23.8889	1.47964		-23.8889	-20.1557
	-21.1111	1.31089		-21.1111	-19.8906
	-18.3333	1.24414		-18.3333	-20.3319
	-15.5556	1.04769		-15.5556	-18.3299
	-12.7778	0.89937		-12.7778	-15.6324
	-10	0.76231		-10	-12.6991
	-7.22222	0.63587		-7.22222	-11.7845
	-4.44444	0.45137		-4.44444	-5.71436

## Sheet: Fig. 2f
Fig. 2f	Time	Current
	0	-5.53
	0.1	-3.32
	0.2	-2.24
	0.3	-1.13
	0.4	-0.66
	0.5	-0.59
	0.6	-0.75
	0.7	-0.45
	0.8	-0.69
	0.9	-0.48
	1	-0.27
	1.1	-0.11
	1.2	0.03
	1.3	-0.12
	1.4	-0.24
	1.5	0.03
	1.6	-0.19
	1.7	0.32
	1.8	0.19
	1.9	0.29
	2	0.22
	2.1	0.27
	2.2	0.03
	2.3	0.19
	2.4	-0.26
	2.5	0.24
	2.6	-0.18
	2.7	-0.02
	2.8	-0.24
	2.9	0.28
	3	-0.03
	3.1	-0.1
	3.2	0.01
	3.3	0.17
	3.4	0.15
	3.5	0.19
	3.6	-0.26
	3.7	0.27
	3.8	0.14
	3.9	-0.51
	4	-0.03
	4.1	-0.1
	4.2	-0.33
	4.3	-0.84
	4.4	-0.32
	4.5	-0.02
	4.6	-0.84
	4.7	-0.22
	4.8	4.67
	4.9	5.24
	5	4.57
	5.1	4.14
	5.2	3.27
	5.3	3.75
	5.4	3.18
	5.5	3.42
	5.6	2.25
	5.7	2.95
	5.8	2.56
	5.9	2.7
	6	2.47
	6.1	2.49
	6.2	2.57
	6.3	2.51
	6.4	2.32
	6.5	2.17
	6.6	2.46
	6.7	2.37
	6.8	2.63
	6.9	2
	7	2.55
	7.1	2.06
	7.2	2.58
	7.3	2.17
	7.4	2.5
	7.5	2.25
	7.6	2.29
	7.7	2.86
	7.8	2.36
	7.9	2.46
	8	2.62
	8.1	2.79
	8.2	2.69
	8.3	2.49
	8.4	2.26
	8.5	2.37
	8.6	2.82
	8.7	2.67
	8.8	2.96
	8.9	2.79
	9	2.48
	9.1	2.64
	9.2	3.25
	9.3	2.93
	9.4	2.5
	9.5	2.61
	9.6	2.98
	9.7	3.07
	9.8	2.82
	9.9	2.74
	10	-5.57
	10.1	-4.23
	10.2	-2.77
	10.3	-1.7
	10.4	-1.29
	10.5	-0.76
	10.6	-0.93
	10.7	-0.52
	10.8	-0.63
	10.9	-0.11
	11	-0.22
	11.1	-0.17
	11.2	0.09
	11.3	0.05
	11.4	0.04
	11.5	0.11
	11.6	-0.11
	11.7	0.4
	11.8	0.21
	11.9	-0.19
	12	0.14
	12.1	0.4
	12.2	0.26
	12.3	-0.28
	12.4	-0.03
	12.5	0.3
	12.6	0.05
	12.7	0.06
	12.8	-0.04
	12.9	-0.05
	13	0.1
	13.1	0.2
	13.2	-0.04
	13.3	0.13
	13.4	-0.14
	13.5	-0.22
	13.6	0.31
	13.7	0.23
	13.8	-0.26
	13.9	0.02
	14	0.01
	14.1	0.17
	14.2	-0.09
	14.3	-0.5
	14.4	-0.27
	14.5	-0.18
	14.6	-0.21
	14.7	-0.29
	14.8	2.94
	14.9	5.98
	15	4.84
	15.1	4.22
	15.2	4.16
	15.3	3.65
	15.4	3.41
	15.5	3.28
	15.6	2.96
	15.7	3.3
	15.8	3.17
	15.9	2.76
	16	2.68
	16.1	2.78
	16.2	3.11
	16.3	2.62
	16.4	2.87
	16.5	2.86
	16.6	3.42
	16.7	2.83
	16.8	2.86
	16.9	2.92
	17	2.58
	17.1	3.19
	17.2	2.54
	17.3	2.56
	17.4	2.98
	17.5	3.46
	17.6	2.59
	17.7	2.85
	17.8	3.01
	17.9	3.13
	18	2.64
	18.1	3.3
	18.2	3.11
	18.3	2.65
	18.4	3.5
	18.5	3.1
	18.6	2.94
	18.7	2.81
	18.8	3.21
	18.9	3.03
	19	3.27
	19.1	3.13
	19.2	3.34
	19.3	3.02
	19.4	3.32
	19.5	3.34
	19.6	3.39
	19.7	2.96
	19.8	-5.45
	19.9	-4.86
	20	-2.49
	20.1	-1.71
	20.2	-1.1
	20.3	-1.09
	20.4	-0.75
	20.5	-0.56
	20.6	-0.39
	20.7	-0.32
	20.8	-0.23
	20.9	0.29
	21	-0.19
	21.1	0.42
	21.2	0.09
	21.3	0.01
	21.4	-0.07
	21.5	-0.08
	21.6	-0.18
	21.7	0.31
	21.8	0.43
	21.9	0.05
	22	0.18
	22.1	0.13
	22.2	-0.24
	22.3	0.05
	22.4	-0.06
	22.5	0.07
	22.6	0.43
	22.7	-0.14
	22.8	0.08
	22.9	-0.28
	23	0.98
	23.1	-0.19
	23.2	6.52256e-15
	23.3	-0.32
	23.4	-0.08
	23.5	-0.23
	23.6	-0.11
	23.7	-0.31
	23.8	0.1
	23.9	0.44
	24	0.05
	24.1	-0.01
	24.2	0.08
	24.3	-0.21
	24.4	-0.02
	24.5	-0.31
	24.6	-0.19
	24.7	-0.18
	24.8	6.61
	24.9	5.95
	25	5.29
	25.1	4.15
	25.2	3.87
	25.3	3.83
	25.4	3.73
	25.5	3.29
	25.6	3.54
	25.7	3.14
	25.8	3.24
	25.9	3.52
	26	3.01
	26.1	3.02
	26.2	3.17
	26.3	2.71
	26.4	3.02
	26.5	2.92
	26.6	2.68
	26.7	3.13
	26.8	3.54
	26.9	3.05
	27	2.89
	27.1	3.4
	27.2	2.99
	27.3	3.48
	27.4	3.36
	27.5	2.75
	27.6	3.86
	27.7	2.92
	27.8	2.94
	27.9	3.06
	28	3.87
	28.1	3.41
	28.2	3.67
	28.3	2.59
	28.4	3.62
	28.5	3.37
	28.6	3.17
	28.7	3.3
	28.8	3.38
	28.9	2.96
	29	3.7
	29.1	3.14
	29.2	3.59
	29.3	3.22
	29.4	3.45
	29.5	3.7
	29.6	3.11
	29.7	3.56
	29.8	0.32
	29.9	-5.59
	30	-3.14
	30.1	-2.14
	30.2	-1
	30.3	-1.32
	30.4	-0.74
	30.5	-0.28
	30.6	-0.33
	30.7	-0.25
	30.8	-0.05
	30.9	-0.11
	31	-0.11
	31.1	0.23
	31.2	-0.42
	31.3	0.28
	31.4	-0.3
	31.5	0.05
	31.6	0.33
	31.7	-0.17
	31.8	0.14
	31.9	0.04
	32	0.19
	32.1	-0.14
	32.2	-0.14
	32.3	-0.15
	32.4	0.2
	32.5	0.08
	32.6	6.52256e-15
	32.7	0.13
	32.8	-0.21
	32.9	0.04
	33	0.29
	33.1	0.06
	33.2	0.15
	33.3	0.03
	33.4	0.27
	33.5	-0.22
	33.6	-0.12
	33.7	0.07
	33.8	0.04
	33.9	-0.06
	34	0.21
	34.1	-0.26
	34.2	-0.62
	34.3	-0.07
	34.4	6.52256e-15
	34.5	-0.23
	34.6	6.52256e-15
	34.7	6.19
	34.8	5.88
	34.9	4.89
	35	4.42
	35.1	3.82
	35.2	3.62
	35.3	3.62
	35.4	3.8
	35.5	3.5
	35.6	3.77
	35.7	3.44
	35.8	2.89
	35.9	3.16
	36	3.22
	36.1	3.72
	36.2	2.97
	36.3	3.19
	36.4	2.77
	36.5	3.05
	36.6	3.03
	36.7	2.91
	36.8	2.75
	36.9	3.4
	37	3.36
	37.1	3.25
	37.2	3
	37.3	3.27
	37.4	3.3
	37.5	3.35
	37.6	2.94
	37.7	3.29
	37.8	3.14
	37.9	3.21
	38	3.45
	38.1	3.05
	38.2	3.34
	38.3	3.47
	38.4	3.25
	38.5	3.43
	38.6	3.06
	38.7	3.43
	38.8	3.45
	38.9	3.68
	39	3.38
	39.1	3.35
	39.2	3.49
	39.3	2.83
	39.4	3.47
	39.5	4.32
	39.6	3.29
	39.7	3.55
	39.8	1.78
	39.9	-5.57
	40	-4.28
	40.1	-2.09
	40.2	-2.04
	40.3	-1.05
	40.4	-1
	40.5	-0.97
	40.6	-0.38
	40.7	0.13
	40.8	-0.07
	40.9	-0.63
	41	-0.07
	41.1	-0.23
	41.2	-0.36
	41.3	-0.14
	41.4	-0.21
	41.5	0.3
	41.6	0.03
	41.7	-0.64
	41.8	-0.12
	41.9	-0.18
	42	0.02
	42.1	0.04
	42.2	-0.25
	42.3	0.14
	42.4	-0.31
	42.5	0.13
	42.6	0.18
	42.7	-0.14
	42.8	-0.72
	42.9	0.35
	43	-0.72
	43.1	0.02
	43.2	-0.23
	43.3	-0.12
	43.4	-0.24
	43.5	-0.71
	43.6	0.01
	43.7	0.01
	43.8	-0.35
	43.9	-0.36
	44	0.29
	44.1	-0.58
	44.2	-0.4
	44.3	-0.16
	44.4	-0.67
	44.5	-0.33
	44.6	0.12
	44.7	0.22
	44.8	6.29
	44.9	5.14
	45	4.72
	45.1	4.03
	45.2	3.37
	45.3	3.55
	45.4	3.02
	45.5	3.42
	45.6	3.24
	45.7	2.86
	45.8	3.13
	45.9	3.39
	46	3.14
	46.1	2.89
	46.2	3.31
	46.3	2.7
	46.4	2.67
	46.5	3
	46.6	2.97
	46.7	3.4
	46.8	3
	46.9	3.18
	47	3.02
	47.1	3.17
	47.2	3.39
	47.3	3.66
	47.4	3.22
	47.5	3.42
	47.6	2.52
	47.7	3.64
	47.8	3.56
	47.9	3.44
	48	3.29
	48.1	3.29
	48.2	3.37
	48.3	2.86
	48.4	3.56
	48.5	3.12
	48.6	3.61
	48.7	4.11
	48.8	3.37
	48.9	3.3
	49	3.16
	49.1	3.67
	49.2	3.76
	49.3	3.5
	49.4	3.6
	49.5	3.49
	49.6	3.33
	49.7	-0.53
	49.8	-5.25
	49.9	-3.43
	50	-2.53
	50.1	-1.38
	50.2	-0.78
	50.3	-1
	50.4	-0.64
	50.5	-0.27
	50.6	-0.44
	50.7	-0.03
	50.8	-0.16
	50.9	-0.05
	51	0.26
	51.1	-0.47
	51.2	0.09
	51.3	0.12
	51.4	0.1
	51.5	0.06
	51.6	0.03
	51.7	0.56
	51.8	-0.18
	51.9	-0.13
	52	0.43
	52.1	-0.09
	52.2	0.21
	52.3	0.41
	52.4	0.16
	52.5	0.05
	52.6	-0.17
	52.7	0.03
	52.8	-0.27
	52.9	0.06
	53	-0.08
	53.1	0.09
	53.2	0.02
	53.3	0.09
	53.4	-0.26
	53.5	0.15
	53.6	0.44
	53.7	0.38
	53.8	0.08
	53.9	-0.2
	54	-0.24
	54.1	-0.5
	54.2	-0.46
	54.3	-0.39
	54.4	-0.29
	54.5	-0.44
	54.6	0.11
	54.7	0.12
	54.8	6.63
	54.9	6.05
	55	5.23
	55.1	4.39
	55.2	4.31
	55.3	3.83
	55.4	4
	55.5	3.31
	55.6	3.72
	55.7	3.53
	55.8	3.44
	55.9	3.59
	56	3.85
	56.1	3.19
	56.2	3.53
	56.3	3.46
	56.4	3.53
	56.5	3.71
	56.6	3.45
	56.7	3.88
	56.8	3.6
	56.9	3.61
	57	3.34
	57.1	3.76
	57.2	3.6
	57.3	3.49
	57.4	3.69
	57.5	3.58
	57.6	3.83
	57.7	4
	57.8	3.73
	57.9	4.03
	58	4.15
	58.1	3.55
	58.2	4.29
	58.3	3.74
	58.4	3.89
	58.5	3.95
	58.6	4.05
	58.7	3.88
	58.8	3.7
	58.9	3.91
	59	3.93
	59.1	3.9
	59.2	4
	59.3	4.03
	59.4	3.79
	59.5	4.58
	59.6	4.31
	59.7	3.09
	59.8	-4.95
	59.9	-3.83
	60	-1.87
	60.1	-1.25
	60.2	-0.68
	60.3	-0.91
	60.4	-0.2
	60.5	-0.43
	60.6	-0.36
	60.7	0.42
	60.8	0.31
	60.9	-0.02
	61	-0.13
	61.1	0.64
	61.2	0.03
	61.3	0.17
	61.4	0.02
	61.5	0.14
	61.6	-0.12
	61.7	0.39
	61.8	-0.04
	61.9	0.53
	62	0.08
	62.1	0.4
	62.2	0.15
	62.3	0.16
	62.4	-0.02
	62.5	-0.04
	62.6	0.51
	62.7	0.27
	62.8	0.65
	62.9	0.02
	63	0.34
	63.1	-0.24
	63.2	0.13
	63.3	-0.23
	63.4	0.08
	63.5	0.41
	63.6	0.13
	63.7	0.09
	63.8	0.09
	63.9	-0.25
	64	0.06
	64.1	-0.18
	64.2	-0.18
	64.3	-0.17
	64.4	0.03
	64.5	0.14
	64.6	-0.41
	64.7	-0.25
	64.8	-0.18
	64.9	6.08
	65	5.75
	65.1	5.27
	65.2	4.53
	65.3	4.05
	65.4	4.28
	65.5	3.55
	65.6	3.27
	65.7	3.59
	65.8	3.22
	65.9	3.66
	66	3.08
	66.1	3.35
	66.2	3.49
	66.3	3.27
	66.4	3.41
	66.5	3.73
	66.6	3.36
	66.7	3.67
	66.8	2.87
	66.9	3.45
	67	3.21
	67.1	2.72
	67.2	3.25
	67.3	3.56
	67.4	3.24
	67.5	3.53
	67.6	3.67
	67.7	3.25
	67.8	3.58
	67.9	3.53
	68	3.91
	68.1	3.21
	68.2	3.16
	68.3	3.66
	68.4	3.55
	68.5	3.74
	68.6	3.76
	68.7	3.79
	68.8	3.83
	68.9	3.59
	69	2.99
	69.1	3.88
	69.2	3.83
	69.3	3.17
	69.4	3.76
	69.5	4.09
	69.6	3.34
	69.7	3.65
	69.8	-4.52
	69.9	-4.5
	70	-2.98
	70.1	-1.95
	70.2	-1.45
	70.3	-1.38
	70.4	-0.64
	70.5	-1.28
	70.6	-0.57
	70.7	-0.18
	70.8	-0.5
	70.9	-0.89
	71	0.12
	71.1	-0.52
	71.2	-1.01
	71.3	-0.03
	71.4	0.36
	71.5	-0.29
	71.6	-0.29
	71.7	-0.37
	71.8	-0.23
	71.9	0.11
	72	-0.45
	72.1	-0.1
	72.2	-0.43
	72.3	0.17
	72.4	-0.9
	72.5	0.15
	72.6	-0.5
	72.7	-0.09
	72.8	-0.44
	72.9	-0.67
	73	-0.5
	73.1	0.04
	73.2	-0.93
	73.3	-0.43
	73.4	-0.3
	73.5	-0.64
	73.6	-0.25
	73.7	-0.35
	73.8	-0.73
	73.9	-0.82
	74	-0.28
	74.1	-0.54
	74.2	-0.4
	74.3	-0.51
	74.4	-0.48
	74.5	-0.8
	74.6	-0.14
	74.7	-0.53
	74.8	-1.1
	74.9	0.05
	75	6.07
	75.1	5.23
	75.2	4.53
	75.3	3.99
	75.4	3.74
	75.5	3.2
	75.6	3.6
	75.7	3.37
	75.8	3.08
	75.9	3.05
	76	2.8
	76.1	2.69
	76.2	2.82
	76.3	2.91
	76.4	3.2
	76.5	3.1
	76.6	2.98
	76.7	3.3
	76.8	3.26
	76.9	3.27
	77	3.18
	77.1	3.22
	77.2	3.08
	77.3	3.5
	77.4	3.14
	77.5	3.34
	77.6	3.23
	77.7	2.81
	77.8	3.09
	77.9	3.05
	78	2.74
	78.1	3.3
	78.2	3.54
	78.3	3.4
	78.4	3.3
	78.5	2.89
	78.6	3.31
	78.7	3.16
	78.8	3.58
	78.9	3.19
	79	3.92
	79.1	3.13
	79.2	3.29
	79.3	3.44
	79.4	3.34
	79.5	3.2
	79.6	3.35
	79.7	3.37
	79.8	-4.49
	79.9	-4.91
	80	-3.09

## Sheet: Fig. 2g
Fig. 2f	Time	Current
	12	0.14
	12.1	0.4
	12.2	0.26
	12.3	-0.28
	12.4	-0.03
	12.5	0.3
	12.6	0.05
	12.7	0.06
	12.8	-0.04
	12.9	-0.05
	13	0.1
	13.1	0.2
	13.2	-0.04
	13.3	0.13
	13.4	-0.14
	13.5	-0.22
	13.6	0.31
	13.7	0.23
	13.8	-0.26
	13.9	0.02
	14	0.01
	14.1	0.17
	14.2	-0.09
	14.3	-0.5
	14.4	-0.27
	14.5	-0.18
	14.6	-0.21
	14.7	-0.29
	14.8	2.94
	14.9	5.98
	15	4.84
	15.1	4.22
	15.2	4.16
	15.3	3.65
	15.4	3.41
	15.5	3.28
	15.6	2.96
	15.7	3.3
	15.8	3.17
	15.9	2.76
	16	2.68
	16.1	2.78
	16.2	3.11
	16.3	2.62
	16.4	2.87
	16.5	2.86
	16.6	3.42
	16.7	2.83
	16.8	2.86
	16.9	2.92
	17	2.58
	17.1	3.19
	17.2	2.54
	17.3	2.56
	17.4	2.98
	17.5	3.46
	17.6	2.59
	17.7	2.85
	17.8	3.01
	17.9	3.13
	18	2.64
	18.1	3.3
	18.2	3.11
	18.3	2.65
	18.4	3.5
	18.5	3.1
	18.6	2.94
	18.7	2.81
	18.8	3.21
	18.9	3.03
	19	3.27
	19.1	3.13
	19.2	3.34
	19.3	3.02
	19.4	3.32
	19.5	3.34
	19.6	3.39
	19.7	2.96
	19.8	-5.45
	19.9	-4.86
	20	-2.49
	20.1	-1.71
	20.2	-1.1
	20.3	-1.09
	20.4	-0.75
	20.5	-0.56
	20.6	-0.39
	20.7	-0.32
	20.8	-0.23
	20.9	0.29
	21	-0.19
	21.1	0.42
	21.2	0.09
	21.3	0.01
	21.4	-0.07
	21.5	-0.08
	21.6	-0.18
	21.7	0.31
	21.8	0.43
	21.9	0.05
	22	0.18
	22.1	0.13
	22.2	-0.24
	22.3	0.05
	22.4	-0.06
	22.5	0.07
	22.6	0.43
	22.7	-0.14
	22.8	0.08
	22.9	-0.28
	23	0.98
	23.1	-0.19
	23.2	6.52256e-15
	23.3	-0.32
	23.4	-0.08
	23.5	-0.23
	23.6	-0.11
	23.7	-0.31
	23.8	0.1
	23.9	0.44
	24	0.05

## Sheet: Fig. 3a
Fig. 3a	Thermal cycles	Methanol
	5	6.786
	10	12.39
	15	17.67
	20	20.5454

## Sheet: Fig. 3b
Fig. 3b	Thermal cycles	Methanol
	5	8.77
	10	20.67
	15	34.47
	20	54.99

## Sheet: Fig. 3c
Fig. 3c	Wavelength (nm)	Fluorescence Intensity (18 cysles)	Fluorescence Intensity (12 cysles)	Fluorescence Intensity (6 cysles)
	325	344680	247190	141290
	326	187870	155980	92750
	327	164640	138660	83860
	328	154110	128790	76600
	329	146620	122260	72230
	330	142740	116790	70590
	331	137570	116500	69220
	332	134870	114100	68170
	333	135790	111850	66950
	334	131920	111130	67510
	335	130700	109590	66230
	336	127600	107350	67630
	337	128100	109350	66650
	338	128810	111410	66800
	339	131130	111370	68570
	340	130520	111260	69100
	341	133800	116240	71340
	342	138550	116460	74960
	343	141640	119880	78570
	344	151090	130960	86420
	345	161010	141500	98690
	346	175840	155500	111600
	347	192140	171330	127710
	348	211180	189150	147340
	349	231440	208140	166090
	350	242890	226440	181060
	351	263480	238840	196510
	352	269160	247510	206810
	353	273570	247590	207000
	354	269710	246110	198640
	355	261020	234610	188540
	356	250840	221650	175340
	357	235230	210490	158520
	358	224060	190440	143020
	359	212820	183860	129020
	360	204870	174120	120830
	361	205540	166980	115240
	362	202850	164990	111530
	363	208280	169800	109700
	364	211500	170630	110770
	365	222330	179280	113480
	366	236550	190470	119390
	367	249490	198570	125950
	368	266380	209380	130240
	369	291010	224270	139570
	370	312170	240240	149720
	371	336040	255110	158950
	372	368450	275510	171880
	373	401020	300510	185280
	374	446630	325500	199360
	375	492650	364370	217500
	376	542130	398330	239260
	377	606410	441370	259990
	378	678520	495980	287820
	379	752650	544940	319040
	380	843250	617130	352870
	381	954980	685550	394710
	382	1065040	760140	437230
	383	1178790	844370	485730
	384	1313260	947900	542980
	385	1457360	1044230	592230
	386	1602880	1165970	662010
	387	1770640	1274320	723900
	388	1947640	1400350	799150
	389	2124470	1548630	873580
	390	2323140	1684500	961600
	391	2515650	1839850	1046280
	392	2724920	2002410	1136520
	393	2940020	2158580	1242770
	394	3172520	2343090	1341670
	395	3404830	2515670	1444650
	396	3654140	2707740	1557290
	397	3890240	2889720	1678180
	398	4144570	3095650	1807400
	399	4397020	3286440	1922540
	400	4666310	3504050	2057400
	401	4916750	3701950	2177600
	402	5166630	3914700	2320660
	403	5418780	4129300	2454160
	404	5670300	4328180	2593080
	405	5911210	4517560	2708970
	406	6159930	4738170	2854220
	407	6384070	4919690	2981230
	408	6600340	5097210	3119390
	409	6809500	5270950	3236740
	410	7002260	5455770	3355790
	411	7195960	5609300	3468710
	412	7356660	5770040	3578860
	413	7513890	5918880	3682390
	414	7670370	6026770	3781620
	415	7807110	6153280	3877720
	416	7925980	6268360	3955440
	417	8026760	6361860	4050750
	418	8134470	6447460	4121600
	419	8204030	6529830	4180660
	420	8288020	6592260	4227790
	421	8352600	6651010	4281560
	422	8399450	6683000	4335910
	423	8424830	6711670	4371680
	424	8454100	6743160	4394780
	425	8487970	6773110	4420230
	426	8490880	6775620	4450930
	427	8499230	6782590	4455580
	428	8485900	6768420	4472160
	429	8498750	6755960	4475760
	430	8465400	6751860	4473120
	431	8439390	6715400	4472210
	432	8410330	6681600	4466210
	433	8385440	6644010	4446760
	434	8330670	6610370	4427810
	435	8302510	6566490	4402580
	436	8241370	6508260	4377890
	437	8177700	6448400	4345330
	438	8111120	6392720	4321010
	439	8042780	6307300	4282840
	440	7967300	6239470	4242380
	441	7883470	6172650	4198350
	442	7791140	6082990	4145780
	443	7711290	6004230	4099730
	444	7601570	5914100	4047790
	445	7498990	5813280	3996490
	446	7421080	5712340	3943260
	447	7298670	5629880	3884590
	448	7188350	5519790	3831080
	449	7078270	5416920	3767160
	450	6959740	5309820	3699040
	451	6846870	5214580	3634730
	452	6717930	5104710	3562260
	453	6598590	4986980	3493940
	454	6461090	4870960	3417670
	455	6334140	4755780	3351180
	456	6211670	4653480	3291400
	457	6065050	4525350	3205460
	458	5939070	4401390	3137210
	459	5804480	4293790	3062250
	460	5673030	4188280	2985030
	461	5526990	4064390	2927070
	462	5401540	3949690	2849620
	463	5260510	3849080	2781230
	464	5129080	3723700	2698690
	465	4996390	3601380	2631590
	466	4853560	3495530	2561520
	467	4734650	3399620	2481620
	468	4593610	3289370	2411700
	469	4461290	3185630	2340110
	470	4333160	3066110	2279690
	471	4199140	2961490	2212690
	472	4062630	2855280	2139210
	473	3928560	2752120	2066230
	474	3813030	2645190	2004250
	475	3695960	2557720	1941260
	476	3572350	2466740	1874690
	477	3450480	2383640	1811490
	478	3356180	2291900	1769030
	479	3253700	2208490	1697380
	480	3150420	2131750	1658170
	481	3062290	2061890	1603790
	482	2950720	1984700	1550680
	483	2853470	1917180	1507560
	484	2769880	1846110	1462720
	485	2697800	1785170	1416700
	486	2611490	1724580	1375150
	487	2523240	1661110	1334950
	488	2435690	1607040	1287900
	489	2360210	1555530	1250550
	490	2299210	1491320	1206350
	491	2215270	1432820	1176870
	492	2140960	1381360	1139750
	493	2072740	1335060	1105970
	494	2007850	1285200	1067650
	495	1944550	1238280	1027400
	496	1876820	1189720	998440
	497	1805890	1149350	960230
	498	1749540	1103220	929170
	499	1688710	1053470	898590
	500	1629830	1017710	871250
	501	1570520	977880	842030
	502	1512040	944350	809120
	503	1464370	912050	784130
	504	1413760	873420	762270
	505	1365830	839320	731900
	506	1325850	810330	707990
	507	1270570	778170	686480
	508	1229460	741000	657970
	509	1181420	715850	635770
	510	1128140	684530	611440
	511	1091650	653220	588210
	512	1052200	631330	564950
	513	1009590	604210	545940
	514	980390	578510	525970
	515	940030	561110	504510
	516	901700	537920	488290
	517	874790	511450	469120
	518	836400	496930	453700
	519	807860	472890	435490
	520	773160	454890	417350
	521	745160	435550	399770
	522	715590	416370	385650
	523	682620	405530	371860
	524	655280	382950	357450
	525	637850	370220	342380
	526	607590	355850	331730
	527	588380	339410	320490
	528	567340	328910	306600
	529	539560	316560	295140
	530	525200	304470	286670
	531	504090	290010	274590
	532	486100	285210	263010
	533	470470	270040	257480
	534	454540	264710	249710
	535	435110	252890	239710
	536	424760	240810	233690
	537	408250	236130	220890
	538	397770	231460	212710
	539	381040	222550	208310
	540	364900	215350	201930
	541	356270	206880	194730
	542	347590	199390	187930
	543	332930	194180	181660
	544	321380	187410	176930
	545	312340	182920	170040
	546	301900	176400	165060
	547	290150	172430	156650
	548	281290	165850	155240
	549	274280	160000	149250
	550	265540	156280	143020
	551	255270	153220	139430
	552	251130	146770	136670
	553	241860	143940	133780
	554	237230	138740	128800
	555	227390	137950	123880
	556	223210	134980	121360
	557	216610	130360	116580
	558	211610	130820	115130
	559	205950	125450	109880
	560	199800	123600	109140
	561	194440	117710	106380
	562	190040	115890	103640
	563	183800	113450	98700
	564	176770	110970	96230
	565	170180	107160	93330
	566	167240	104440	88880
	567	158870	101870	86070
	568	156530	97660	85590
	569	152220	97990	83050
	570	147440	95000	80460
	571	145390	91340	78440
	572	140490	91620	75740
	573	137640	88500	73480
	574	133240	87000	71850
	575	131620	84840	70140
	576	128100	82860	69420
	577	124680	82050	66830
	578	121680	81030	64320
	579	117850	78020	64620
	580	116050	75520	62230
	581	111890	76640	60830
	582	110140	74900	59780
	583	109590	74870	58180
	584	108230	73660	56920
	585	106740	73150	57890
	586	104610	71170	55110
	587	101190	69810	54790
	588	102050	72380	53200
	589	99860	71530	51950
	590	100860	70080	50680
	591	100410	72770	50440
	592	100440	68870	52230
	593	100980	69520	51900
	594	100220	69320	50180
	595	101150	72500	51670
	596	100990	71950	50820
	597	99060	73460	50250
	598	99840	72240	50010
	599	99490	72250	50050
	600	99280	73560	50360

## Sheet: Fig. 3d
Fig. 3d	Wavelength (nm)	Absorbance Intensity (1 thermal cycle)	Wavelength (nm)	Absorbance Intensity (2 thermal cycles)	Wavelength (nm)	Absorbance Intensity (3 thermal cycles)	Wavelength (nm)	Absorbance Intensity (4 thermal cycles)	Wavelength (nm)	Absorbance Intensity (5 thermal cycles)
	400	0.146	400	0.174	400	0.214	400	0.324	410	0.302
	400.1		400.1		400.1		400.1		410.1
	400.2		400.2		400.2		400.2		410.2
	400.3		400.3		400.3		400.3		410.3
	400.4		400.4		400.4		400.4		410.4
	400.5	0.146	400.5	0.174	400.5	0.214	400.5	0.324	410.5	0.303
	400.6		400.6		400.6		400.6		410.6
	400.7		400.7		400.7		400.7		410.7
	400.8		400.8		400.8		400.8		410.8
	400.9		400.9		400.9		400.9		410.9
	401	0.146	401	0.175	401	0.214	401	0.325	411	0.304
	401.1		401.1		401.1		401.1		411.1
	401.2		401.2		401.2		401.2		411.2
	401.3		401.3		401.3		401.3		411.3
	401.4		401.4		401.4		401.4		411.4
	401.5	0.146	401.5	0.175	401.5	0.215	401.5	0.325	411.5	0.305
	401.6		401.6		401.6		401.6		411.6
	401.7		401.7		401.7		401.7		411.7
	401.8		401.8		401.8		401.8		411.8
	401.9		401.9		401.9		401.9		411.9
	402	0.146	402	0.176	402	0.215	402	0.326	412	0.306
	402.1		402.1		402.1		402.1		412.1
	402.2		402.2		402.2		402.2		412.2
	402.3		402.3		402.3		402.3		412.3
	402.4		402.4		402.4		402.4		412.4
	402.5	0.146	402.5	0.176	402.5	0.215	402.5	0.327	412.5	0.307
	402.6		402.6		402.6		402.6		412.6
	402.7		402.7		402.7		402.7		412.7
	402.8		402.8		402.8		402.8		412.8
	402.9		402.9		402.9		402.9		412.9
	403	0.146	403	0.177	403	0.216	403	0.328	413	0.308
	403.1		403.1		403.1		403.1		413.1
	403.2		403.2		403.2		403.2		413.2
	403.3		403.3		403.3		403.3		413.3
	403.4		403.4		403.4		403.4		413.4
	403.5	0.147	403.5	0.177	403.5	0.216	403.5	0.328	413.5	0.309
	403.6		403.6		403.6		403.6		413.6
	403.7		403.7		403.7		403.7		413.7
	403.8		403.8		403.8		403.8		413.8
	403.9		403.9		403.9		403.9		413.9
	404	0.147	404	0.178	404	0.217	404	0.329	414	0.309
	404.1		404.1		404.1		404.1		414.1
	404.2		404.2		404.2		404.2		414.2
	404.3		404.3		404.3		404.3		414.3
	404.4		404.4		404.4		404.4		414.4
	404.5	0.148	404.5	0.178	404.5	0.218	404.5	0.33	414.5	0.31
	404.6		404.6		404.6		404.6		414.6
	404.7		404.7		404.7		404.7		414.7
	404.8		404.8		404.8		404.8		414.8
	404.9		404.9		404.9		404.9		414.9
	405	0.148	405	0.178	405	0.218	405	0.331	415	0.311
	405.1		405.1		405.1		405.1		415.1
	405.2		405.2		405.2		405.2		415.2
	405.3		405.3		405.3		405.3		415.3
	405.4		405.4		405.4		405.4		415.4
	405.5	0.149	405.5	0.178	405.5	0.219	405.5	0.332	415.5	0.312
	405.6		405.6		405.6		405.6		415.6
	405.7		405.7		405.7		405.7		415.7
	405.8		405.8		405.8		405.8		415.8
	405.9		405.9		405.9		405.9		415.9
	406	0.149	406	0.179	406	0.219	406	0.333	416	0.314
	406.1		406.1		406.1		406.1		416.1
	406.2		406.2		406.2		406.2		416.2
	406.3		406.3		406.3		406.3		416.3
	406.4		406.4		406.4		406.4		416.4
	406.5	0.149	406.5	0.18	406.5	0.219	406.5	0.333	416.5	0.314
	406.6		406.6		406.6		406.6		416.6
	406.7		406.7		406.7		406.7		416.7
	406.8		406.8		406.8		406.8		416.8
	406.9		406.9		406.9		406.9		416.9
	407	0.149	407	0.18	407	0.219	407	0.334	417	0.315
	407.1		407.1		407.1		407.1		417.1
	407.2		407.2		407.2		407.2		417.2
	407.3		407.3		407.3		407.3		417.3
	407.4		407.4		407.4		407.4		417.4
	407.5	0.149	407.5	0.181	407.5	0.22	407.5	0.335	417.5	0.316
	407.6		407.6		407.6		407.6		417.6
	407.7		407.7		407.7		407.7		417.7
	407.8		407.8		407.8		407.8		417.8
	407.9		407.9		407.9		407.9		417.9
	408	0.15	408	0.181	408	0.221	408	0.336	418	0.317
	408.1		408.1		408.1		408.1		418.1
	408.2		408.2		408.2		408.2		418.2
	408.3		408.3		408.3		408.3		418.3
	408.4		408.4		408.4		408.4		418.4
	408.5	0.15	408.5	0.182	408.5	0.221	408.5	0.337	418.5	0.318
	408.6		408.6		408.6		408.6		418.6
	408.7		408.7		408.7		408.7		418.7
	408.8		408.8		408.8		408.8		418.8
	408.9		408.9		408.9		408.9		418.9
	409	0.151	409	0.182	409	0.222	409	0.338	419	0.319
	409.1		409.1		409.1		409.1		419.1
	409.2		409.2		409.2		409.2		419.2
	409.3		409.3		409.3		409.3		419.3
	409.4		409.4		409.4		409.4		419.4
	409.5	0.151	409.5	0.182	409.5	0.222	409.5	0.339	419.5	0.319
	409.6		409.6		409.6		409.6		419.6
	409.7		409.7		409.7		409.7		419.7
	409.8		409.8		409.8		409.8		419.8
	409.9		409.9		409.9		409.9		419.9
	410	0.151	410	0.183	410	0.223	410	0.34	420	0.32
	410.1		410.1		410.1		410.1		420.1
	410.2		410.2		410.2		410.2		420.2
	410.3		410.3		410.3		410.3		420.3
	410.4		410.4		410.4		410.4		420.4
	410.5	0.152	410.5	0.184	410.5	0.224	410.5	0.341	420.5	0.321
	410.6		410.6		410.6		410.6		420.6
	410.7		410.7		410.7		410.7		420.7
	410.8		410.8		410.8		410.8		420.8
	410.9		410.9		410.9		410.9		420.9
	411	0.152	411	0.185	411	0.224	411	0.341	421	0.322
	411.1		411.1		411.1		411.1		421.1
	411.2		411.2		411.2		411.2		421.2
	411.3		411.3		411.3		411.3		421.3
	411.4		411.4		411.4		411.4		421.4
	411.5	0.152	411.5	0.186	411.5	0.224	411.5	0.342	421.5	0.323
	411.6		411.6		411.6		411.6		421.6
	411.7		411.7		411.7		411.7		421.7
	411.8		411.8		411.8		411.8		421.8
	411.9		411.9		411.9		411.9		421.9
	412	0.152	412	0.186	412	0.225	412	0.343	422	0.324
	412.1		412.1		412.1		412.1		422.1
	412.2		412.2		412.2		412.2		422.2
	412.3		412.3		412.3		412.3		422.3
	412.4		412.4		412.4		412.4		422.4
	412.5	0.153	412.5	0.187	412.5	0.226	412.5	0.344	422.5	0.325
	412.6		412.6		412.6		412.6		422.6
	412.7		412.7		412.7		412.7		422.7
	412.8		412.8		412.8		412.8		422.8
	412.9		412.9		412.9		412.9		422.9
	413	0.154	413	0.187	413	0.226	413	0.345	423	0.326
	413.1		413.1		413.1		413.1		423.1
	413.2		413.2		413.2		413.2		423.2
	413.3		413.3		413.3		413.3		423.3
	413.4		413.4		413.4		413.4		423.4
	413.5	0.154	413.5	0.188	413.5	0.227	413.5	0.346	423.5	0.327
	413.6		413.6		413.6		413.6		423.6
	413.7		413.7		413.7		413.7		423.7
	413.8		413.8		413.8		413.8		423.8
	413.9		413.9		413.9		413.9		423.9
	414	0.155	414	0.188	414	0.228	414	0.347	424	0.328
	414.1		414.1		414.1		414.1		424.1
	414.2		414.2		414.2		414.2		424.2
	414.3		414.3		414.3		414.3		424.3
	414.4		414.4		414.4		414.4		424.4
	414.5	0.155	414.5	0.188	414.5	0.229	414.5	0.348	424.5	0.329
	414.6		414.6		414.6		414.6		424.6
	414.7		414.7		414.7		414.7		424.7
	414.8		414.8		414.8		414.8		424.8
	414.9		414.9		414.9		414.9		424.9
	415	0.156	415	0.189	415	0.229	415	0.35	425	0.329
	415.1		415.1		415.1		415.1		425.1
	415.2		415.2		415.2		415.2		425.2
	415.3		415.3		415.3		415.3		425.3
	415.4		415.4		415.4		415.4		425.4
	415.5	0.156	415.5	0.19	415.5	0.23	415.5	0.35	425.5	0.33
	415.6		415.6		415.6		415.6		425.6
	415.7		415.7		415.7		415.7		425.7
	415.8		415.8		415.8		415.8		425.8
	415.9		415.9		415.9		415.9		425.9
	416	0.157	416	0.19	416	0.23	416	0.351	426	0.331
	416.1		416.1		416.1		416.1		426.1
	416.2		416.2		416.2		416.2		426.2
	416.3		416.3		416.3		416.3		426.3
	416.4		416.4		416.4		416.4		426.4
	416.5	0.157	416.5	0.192	416.5	0.231	416.5	0.353	426.5	0.332
	416.6		416.6		416.6		416.6		426.6
	416.7		416.7		416.7		416.7		426.7
	416.8		416.8		416.8		416.8		426.8
	416.9		416.9		416.9		416.9		426.9
	417	0.157	417	0.192	417	0.232	417	0.354	427	0.333
	417.1		417.1		417.1		417.1		427.1
	417.2		417.2		417.2		417.2		427.2
	417.3		417.3		417.3		417.3		427.3
	417.4		417.4		417.4		417.4		427.4
	417.5	0.157	417.5	0.193	417.5	0.231	417.5	0.354	427.5	0.334
	417.6		417.6		417.6		417.6		427.6
	417.7		417.7		417.7		417.7		427.7
	417.8		417.8		417.8		417.8		427.8
	417.9		417.9		417.9		417.9		427.9
	418	0.157	418	0.194	418	0.232	418	0.355	428	0.335
	418.1		418.1		418.1		418.1		428.1
	418.2		418.2		418.2		418.2		428.2
	418.3		418.3		418.3		418.3		428.3
	418.4		418.4		418.4		418.4		428.4
	418.5	0.158	418.5	0.194	418.5	0.233	418.5	0.356	428.5	0.336
	418.6		418.6		418.6		418.6		428.6
	418.7		418.7		418.7		418.7		428.7
	418.8		418.8		418.8		418.8		428.8
	418.9		418.9		418.9		418.9		428.9
	419	0.158	419	0.194	419	0.233	419	0.357	429	0.336
	419.1		419.1		419.1		419.1		429.1
	419.2		419.2		419.2		419.2		429.2
	419.3		419.3		419.3		419.3		429.3
	419.4		419.4		419.4		419.4		429.4
	419.5	0.159	419.5	0.195	419.5	0.234	419.5	0.358	429.5	0.337
	419.6		419.6		419.6		419.6		429.6
	419.7		419.7		419.7		419.7		429.7
	419.8		419.8		419.8		419.8		429.8
	419.9		419.9		419.9		419.9		429.9
	420	0.159	420	0.195	420	0.235	420	0.359	430	0.339
	420.1		420.1		420.1		420.1		430.1
	420.2		420.2		420.2		420.2		430.2
	420.3		420.3		420.3		420.3		430.3
	420.4		420.4		420.4		420.4		430.4
	420.5	0.16	420.5	0.195	420.5	0.236	420.5	0.36	430.5	0.339
	420.6		420.6		420.6		420.6		430.6
	420.7		420.7		420.7		420.7		430.7
	420.8		420.8		420.8		420.8		430.8
	420.9		420.9		420.9		420.9		430.9
	421	0.16	421	0.196	421	0.236	421	0.361	431	0.34
	421.1		421.1		421.1		421.1		431.1
	421.2		421.2		421.2		421.2		431.2
	421.3		421.3		421.3		421.3		431.3
	421.4		421.4		421.4		421.4		431.4
	421.5	0.16	421.5	0.197	421.5	0.237	421.5	0.362	431.5	0.341
	421.6		421.6		421.6		421.6		431.6
	421.7		421.7		421.7		421.7		431.7
	421.8		421.8		421.8		421.8		431.8
	421.9		421.9		421.9		421.9		431.9
	422	0.16	422	0.198	422	0.237	422	0.362	432	0.343
	422.1		422.1		422.1		422.1		432.1
	422.2		422.2		422.2		422.2		432.2
	422.3		422.3		422.3		422.3		432.3
	422.4		422.4		422.4		422.4		432.4
	422.5	0.16	422.5	0.199	422.5	0.237	422.5	0.363	432.5	0.344
	422.6		422.6		422.6		422.6		432.6
	422.7		422.7		422.7		422.7		432.7
	422.8		422.8		422.8		422.8		432.8
	422.9		422.9		422.9		422.9		432.9
	423	0.161	423	0.199	423	0.238	423	0.364	433	0.344
	423.1		423.1		423.1		423.1		433.1
	423.2		423.2		423.2		423.2		433.2
	423.3		423.3		423.3		423.3		433.3
	423.4		423.4		423.4		423.4		433.4
	423.5	0.161	423.5	0.2	423.5	0.239	423.5	0.365	433.5	0.345
	423.6		423.6		423.6		423.6		433.6
	423.7		423.7		423.7		423.7		433.7
	423.8		423.8		423.8		423.8		433.8
	423.9		423.9		423.9		423.9		433.9
	424	0.162	424	0.2	424	0.24	424	0.366	434	0.345
	424.1		424.1		424.1		424.1		434.1
	424.2		424.2		424.2		424.2		434.2
	424.3		424.3		424.3		424.3		434.3
	424.4		424.4		424.4		424.4		434.4
	424.5	0.163	424.5	0.201	424.5	0.241	424.5	0.367	434.5	0.346
	424.6		424.6		424.6		424.6		434.6
	424.7		424.7		424.7		424.7		434.7
	424.8		424.8		424.8		424.8		434.8
	424.9		424.9		424.9		424.9		434.9
	425	0.163	425	0.202	425	0.241	425	0.368	435	0.347
	425.1		425.1		425.1		425.1		435.1
	425.2		425.2		425.2		425.2		435.2
	425.3		425.3		425.3		425.3		435.3
	425.4		425.4		425.4		425.4		435.4
	425.5	0.164	425.5	0.202	425.5	0.242	425.5	0.369	435.5	0.349
	425.6		425.6		425.6		425.6		435.6
	425.7		425.7		425.7		425.7		435.7
	425.8		425.8		425.8		425.8		435.8
	425.9		425.9		425.9		425.9		435.9
	426	0.164	426	0.203	426	0.243	426	0.37	436	0.35
	426.1		426.1		426.1		426.1		436.1
	426.2		426.2		426.2		426.2		436.2
	426.3		426.3		426.3		426.3		436.3
	426.4		426.4		426.4		426.4		436.4
	426.5	0.165	426.5	0.204	426.5	0.243	426.5	0.371	436.5	0.351
	426.6		426.6		426.6		426.6		436.6
	426.7		426.7		426.7		426.7		436.7
	426.8		426.8		426.8		426.8		436.8
	426.9		426.9		426.9		426.9		436.9
	427	0.165	427	0.205	427	0.244	427	0.371	437	0.352
	427.1		427.1		427.1		427.1		437.1
	427.2		427.2		427.2		427.2		437.2
	427.3		427.3		427.3		427.3		437.3
	427.4		427.4		427.4		427.4		437.4
	427.5	0.165	427.5	0.205	427.5	0.244	427.5	0.372	437.5	0.353
	427.6		427.6		427.6		427.6		437.6
	427.7		427.7		427.7		427.7		437.7
	427.8		427.8		427.8		427.8		437.8
	427.9		427.9		427.9		427.9		437.9
	428	0.166	428	0.206	428	0.245	428	0.373	438	0.353
	428.1		428.1		428.1		428.1		438.1
	428.2		428.2		428.2		428.2		438.2
	428.3		428.3		428.3		428.3		438.3
	428.4		428.4		428.4		428.4		438.4
	428.5	0.167	428.5	0.206	428.5	0.246	428.5	0.374	438.5	0.354
	428.6		428.6		428.6		428.6		438.6
	428.7		428.7		428.7		428.7		438.7
	428.8		428.8		428.8		428.8		438.8
	428.9		428.9		428.9		428.9		438.9
	429	0.167	429	0.206	429	0.247	429	0.376	439	0.354
	429.1		429.1		429.1		429.1		439.1
	429.2		429.2		429.2		429.2		439.2
	429.3		429.3		429.3		429.3		439.3
	429.4		429.4		429.4		429.4		439.4
	429.5	0.168	429.5	0.207	429.5	0.247	429.5	0.377	439.5	0.355
	429.6		429.6		429.6		429.6		439.6
	429.7		429.7		429.7		429.7		439.7
	429.8		429.8		429.8		429.8		439.8
	429.9		429.9		429.9		429.9		439.9
	430	0.168	430	0.207	430	0.248	430	0.377	440	0.356
	430.1		430.1		430.1		430.1		440.1
	430.2		430.2		430.2		430.2		440.2
	430.3		430.3		430.3		430.3		440.3
	430.4		430.4		430.4		430.4		440.4
	430.5	0.168	430.5	0.208	430.5	0.248	430.5	0.378	440.5	0.357
	430.6		430.6		430.6		430.6		440.6
	430.7		430.7		430.7		430.7		440.7
	430.8		430.8		430.8		430.8		440.8
	430.9		430.9		430.9		430.9		440.9
	431	0.169	431	0.209	431	0.249	431	0.379	441	0.358
	431.1		431.1		431.1		431.1		441.1
	431.2		431.2		431.2		431.2		441.2
	431.3		431.3		431.3		431.3		441.3
	431.4		431.4		431.4		431.4		441.4
	431.5	0.169	431.5	0.21	431.5	0.249	431.5	0.379	441.5	0.359
	431.6		431.6		431.6		431.6		441.6
	431.7		431.7		431.7		431.7		441.7
	431.8		431.8		431.8		431.8		441.8
	431.9		431.9		431.9		431.9		441.9
	432	0.169	432	0.21	432	0.249	432	0.38	442	0.36
	432.1		432.1		432.1		432.1		442.1
	432.2		432.2		432.2		432.2		442.2
	432.3		432.3		432.3		432.3		442.3
	432.4		432.4		432.4		432.4		442.4
	432.5	0.17	432.5	0.211	432.5	0.25	432.5	0.381	442.5	0.36
	432.6		432.6		432.6		432.6		442.6
	432.7		432.7		432.7		432.7		442.7
	432.8		432.8		432.8		432.8		442.8
	432.9		432.9		432.9		432.9		442.9
	433	0.17	433	0.212	433	0.251	433	0.382	443	0.361
	433.1		433.1		433.1		433.1		443.1
	433.2		433.2		433.2		433.2		443.2
	433.3		433.3		433.3		433.3		443.3
	433.4		433.4		433.4		433.4		443.4
	433.5	0.171	433.5	0.212	433.5	0.252	433.5	0.384	443.5	0.362
	433.6		433.6		433.6		433.6		443.6
	433.7		433.7		433.7		433.7		443.7
	433.8		433.8		433.8		433.8		443.8
	433.9		433.9		433.9		433.9		443.9
	434	0.172	434	0.212	434	0.253	434	0.384	444	0.362
	434.1		434.1		434.1		434.1		444.1
	434.2		434.2		434.2		434.2		444.2
	434.3		434.3		434.3		434.3		444.3
	434.4		434.4		434.4		434.4		444.4
	434.5	0.172	434.5	0.213	434.5	0.253	434.5	0.385	444.5	0.363
	434.6		434.6		434.6		434.6		444.6
	434.7		434.7		434.7		434.7		444.7
	434.8		434.8		434.8		434.8		444.8
	434.9		434.9		434.9		434.9		444.9
	435	0.172	435	0.213	435	0.253	435	0.386	445	0.364
	435.1		435.1		435.1		435.1		445.1
	435.2		435.2		435.2		435.2		445.2
	435.3		435.3		435.3		435.3		445.3
	435.4		435.4		435.4		435.4		445.4
	435.5	0.172	435.5	0.214	435.5	0.254	435.5	0.386	445.5	0.365
	435.6		435.6		435.6		435.6		445.6
	435.7		435.7		435.7		435.7		445.7
	435.8		435.8		435.8		435.8		445.8
	435.9		435.9		435.9		435.9		445.9
	436	0.173	436	0.215	436	0.254	436	0.387	446	0.365
	436.1		436.1		436.1		436.1		446.1
	436.2		436.2		436.2		436.2		446.2
	436.3		436.3		436.3		436.3		446.3
	436.4		436.4		436.4		436.4		446.4
	436.5	0.173	436.5	0.216	436.5	0.255	436.5	0.388	446.5	0.366
	436.6		436.6		436.6		436.6		446.6
	436.7		436.7		436.7		436.7		446.7
	436.8		436.8		436.8		436.8		446.8
	436.9		436.9		436.9		436.9		446.9
	437	0.173	437	0.217	437	0.256	437	0.389	447	0.367
	437.1		437.1		437.1		437.1		447.1
	437.2		437.2		437.2		437.2		447.2
	437.3		437.3		437.3		437.3		447.3
	437.4		437.4		437.4		437.4		447.4
	437.5	0.174	437.5	0.217	437.5	0.256	437.5	0.39	447.5	0.367
	437.6		437.6		437.6		437.6		447.6
	437.7		437.7		437.7		437.7		447.7
	437.8		437.8		437.8		437.8		447.8
	437.9		437.9		437.9		437.9		447.9
	438	0.175	438	0.217	438	0.258	438	0.391	448	0.368
	438.1		438.1		438.1		438.1		448.1
	438.2		438.2		438.2		438.2		448.2
	438.3		438.3		438.3		438.3		448.3
	438.4		438.4		438.4		438.4		448.4
	438.5	0.175	438.5	0.217	438.5	0.259	438.5	0.392	448.5	0.368
	438.6		438.6		438.6		438.6		448.6
	438.7		438.7		438.7		438.7		448.7
	438.8		438.8		438.8		438.8		448.8
	438.9		438.9		438.9		438.9		448.9
	439	0.176	439	0.218	439	0.259	439	0.393	449	0.369
	439.1		439.1		439.1		439.1		449.1
	439.2		439.2		439.2		439.2		449.2
	439.3		439.3		439.3		439.3		449.3
	439.4		439.4		439.4		439.4		449.4
	439.5	0.176	439.5	0.219	439.5	0.26	439.5	0.394	449.5	0.369
	439.6		439.6		439.6		439.6		449.6
	439.7		439.7		439.7		439.7		449.7
	439.8		439.8		439.8		439.8		449.8
	439.9		439.9		439.9		439.9		449.9
	440	0.176	440	0.219	440	0.26	440	0.394	450	0.369
	440.1		440.1		440.1		440.1		450.1
	440.2		440.2		440.2		440.2		450.2
	440.3		440.3		440.3		440.3		450.3
	440.4		440.4		440.4		440.4		450.4
	440.5	0.176	440.5	0.22	440.5	0.261	440.5	0.395	450.5	0.369
	440.6		440.6		440.6		440.6		450.6
	440.7		440.7		440.7		440.7		450.7
	440.8		440.8		440.8		440.8		450.8
	440.9		440.9		440.9		440.9		450.9
	441	0.177	441	0.221	441	0.261	441	0.395	451	0.37
	441.1		441.1		441.1		441.1		451.1
	441.2		441.2		441.2		441.2		451.2
	441.3		441.3		441.3		441.3		451.3
	441.4		441.4		441.4		441.4		451.4
	441.5	0.177	441.5	0.222	441.5	0.261	441.5	0.396	451.5	0.371
	441.6		441.6		441.6		441.6		451.6
	441.7		441.7		441.7		441.7		451.7
	441.8		441.8		441.8		441.8		451.8
	441.9		441.9		441.9		441.9		451.9
	442	0.177	442	0.223	442	0.262	442	0.396	452	0.371
	442.1		442.1		442.1		442.1		452.1
	442.2		442.2		442.2		442.2		452.2
	442.3		442.3		442.3		442.3		452.3
	442.4		442.4		442.4		442.4		452.4
	442.5	0.178	442.5	0.223	442.5	0.262	442.5	0.397	452.5	0.372
	442.6		442.6		442.6		442.6		452.6
	442.7		442.7		442.7		442.7		452.7
	442.8		442.8		442.8		442.8		452.8
	442.9		442.9		442.9		442.9		452.9
	443	0.179	443	0.223	443	0.263	443	0.398	453	0.372
	443.1		443.1		443.1		443.1		453.1
	443.2		443.2		443.2		443.2		453.2
	443.3		443.3		443.3		443.3		453.3
	443.4		443.4		443.4		443.4		453.4
	443.5	0.179	443.5	0.223	443.5	0.264	443.5	0.398	453.5	0.372
	443.6		443.6		443.6		443.6		453.6
	443.7		443.7		443.7		443.7		453.7
	443.8		443.8		443.8		443.8		453.8
	443.9		443.9		443.9		443.9		453.9
	444	0.18	444	0.223	444	0.265	444	0.399	454	0.372
	444.1		444.1		444.1		444.1		454.1
	444.2		444.2		444.2		444.2		454.2
	444.3		444.3		444.3		444.3		454.3
	444.4		444.4		444.4		444.4		454.4
	444.5	0.18	444.5	0.224	444.5	0.265	444.5	0.4	454.5	0.372
	444.6		444.6		444.6		444.6		454.6
	444.7		444.7		444.7		444.7		454.7
	444.8		444.8		444.8		444.8		454.8
	444.9		444.9		444.9		444.9		454.9
	445	0.18	445	0.224	445	0.265	445	0.401	455	0.372
	445.1		445.1		445.1		445.1		455.1
	445.2		445.2		445.2		445.2		455.2
	445.3		445.3		445.3		445.3		455.3
	445.4		445.4		445.4		445.4		455.4
	445.5	0.18	445.5	0.225	445.5	0.266	445.5	0.401	455.5	0.373
	445.6		445.6		445.6		445.6		455.6
	445.7		445.7		445.7		445.7		455.7
	445.8		445.8		445.8		445.8		455.8
	445.9		445.9		445.9		445.9		455.9
	446	0.18	446	0.226	446	0.266	446	0.401	456	0.373
	446.1		446.1		446.1		446.1		456.1
	446.2		446.2		446.2		446.2		456.2
	446.3		446.3		446.3		446.3		456.3
	446.4		446.4		446.4		446.4		456.4
	446.5	0.18	446.5	0.226	446.5	0.266	446.5	0.401	456.5	0.374
	446.6		446.6		446.6		446.6		456.6
	446.7		446.7		446.7		446.7		456.7
	446.8		446.8		446.8		446.8		456.8
	446.9		446.9		446.9		446.9		456.9
	447	0.18	447	0.227	447	0.267	447	0.402	457	0.374
	447.1		447.1		447.1		447.1		457.1
	447.2		447.2		447.2		447.2		457.2
	447.3		447.3		447.3		447.3		457.3
	447.4		447.4		447.4		447.4		457.4
	447.5	0.181	447.5	0.227	447.5	0.267	447.5	0.403	457.5	0.374
	447.6		447.6		447.6		447.6		457.6
	447.7		447.7		447.7		447.7		457.7
	447.8		447.8		447.8		447.8		457.8
	447.9		447.9		447.9		447.9		457.9
	448	0.181	448	0.228	448	0.268	448	0.403	458	0.374
	448.1		448.1		448.1		448.1		458.1
	448.2		448.2		448.2		448.2		458.2
	448.3		448.3		448.3		448.3		458.3
	448.4		448.4		448.4		448.4		458.4
	448.5	0.181	448.5	0.228	448.5	0.268	448.5	0.404	458.5	0.374
	448.6		448.6		448.6		448.6		458.6
	448.7		448.7		448.7		448.7		458.7
	448.8		448.8		448.8		448.8		458.8
	448.9		448.9		448.9		448.9		458.9
	449	0.182	449	0.228	449	0.269	449	0.404	459	0.374
	449.1		449.1		449.1		449.1		459.1
	449.2		449.2		449.2		449.2		459.2
	449.3		449.3		449.3		449.3		459.3
	449.4		449.4		449.4		449.4		459.4
	449.5	0.182	449.5	0.228	449.5	0.269	449.5	0.405	459.5	0.373
	449.6		449.6		449.6		449.6		459.6
	449.7		449.7		449.7		449.7		459.7
	449.8		449.8		449.8		449.8		459.8
	449.9		449.9		449.9		449.9		459.9
	450	0.182	450	0.228	450	0.269	450	0.405	460	0.373
	450.1		450.1		450.1		450.1		460.1
	450.2		450.2		450.2		450.2		460.2
	450.3		450.3		450.3		450.3		460.3
	450.4		450.4		450.4		450.4		460.4
	450.5	0.182	450.5	0.229	450.5	0.269	450.5	0.405	460.5	0.373
	450.6		450.6		450.6		450.6		460.6
	450.7		450.7		450.7		450.7		460.7
	450.8		450.8		450.8		450.8		460.8
	450.9		450.9		450.9		450.9		460.9
	451	0.182	451	0.229	451	0.269	451	0.405	461	0.373
	451.1		451.1		451.1		451.1		461.1
	451.2		451.2		451.2		451.2		461.2
	451.3		451.3		451.3		451.3		461.3
	451.4		451.4		451.4		451.4		461.4
	451.5	0.182	451.5	0.23	451.5	0.269	451.5	0.405	461.5	0.374
	451.6		451.6		451.6		451.6		461.6
	451.7		451.7		451.7		451.7		461.7
	451.8		451.8		451.8		451.8		461.8
	451.9		451.9		451.9		451.9		461.9
	452	0.182	452	0.23	452	0.27	452	0.406	462	0.374
	452.1		452.1		452.1		452.1		462.1
	452.2		452.2		452.2		452.2		462.2
	452.3		452.3		452.3		452.3		462.3
	452.4		452.4		452.4		452.4		462.4
	452.5	0.182	452.5	0.23	452.5	0.27	452.5	0.406	462.5	0.373
	452.6		452.6		452.6		452.6		462.6
	452.7		452.7		452.7		452.7		462.7
	452.8		452.8		452.8		452.8		462.8
	452.9		452.9		452.9		452.9		462.9
	453	0.183	453	0.23	453	0.271	453	0.406	463	0.373
	453.1		453.1		453.1		453.1		463.1
	453.2		453.2		453.2		453.2		463.2
	453.3		453.3		453.3		453.3		463.3
	453.4		453.4		453.4		453.4		463.4
	453.5	0.183	453.5	0.23	453.5	0.271	453.5	0.406	463.5	0.372
	453.6		453.6		453.6		453.6		463.6
	453.7		453.7		453.7		453.7		463.7
	453.8		453.8		453.8		453.8		463.8
	453.9		453.9		453.9		453.9		463.9
	454	0.183	454	0.231	454	0.271	454	0.407	464	0.372
	454.1		454.1		454.1		454.1		464.1
	454.2		454.2		454.2		454.2		464.2
	454.3		454.3		454.3		454.3		464.3
	454.4		454.4		454.4		454.4		464.4
	454.5	0.183	454.5	0.231	454.5	0.272	454.5	0.407	464.5	0.371
	454.6		454.6		454.6		454.6		464.6
	454.7		454.7		454.7		454.7		464.7
	454.8		454.8		454.8		454.8		464.8
	454.9		454.9		454.9		454.9		464.9
	455	0.183	455	0.231	455	0.272	455	0.407	465	0.371
	455.1		455.1		455.1		455.1		465.1
	455.2		455.2		455.2		455.2		465.2
	455.3		455.3		455.3		455.3		465.3
	455.4		455.4		455.4		455.4		465.4
	455.5	0.183	455.5	0.231	455.5	0.272	455.5	0.407	465.5	0.371
	455.6		455.6		455.6		455.6		465.6
	455.7		455.7		455.7		455.7		465.7
	455.8		455.8		455.8		455.8		465.8
	455.9		455.9		455.9		455.9		465.9
	456	0.183	456	0.232	456	0.272	456	0.406	466	0.371
	456.1		456.1		456.1		456.1		466.1
	456.2		456.2		456.2		456.2		466.2
	456.3		456.3		456.3		456.3		466.3
	456.4		456.4		456.4		456.4		466.4
	456.5	0.183	456.5	0.232	456.5	0.271	456.5	0.407	466.5	0.371
	456.6		456.6		456.6		456.6		466.6
	456.7		456.7		456.7		456.7		466.7
	456.8		456.8		456.8		456.8		466.8
	456.9		456.9		456.9		456.9		466.9
	457	0.183	457	0.232	457	0.272	457	0.407	467	0.37
	457.1		457.1		457.1		457.1		467.1
	457.2		457.2		457.2		457.2		467.2
	457.3		457.3		457.3		457.3		467.3
	457.4		457.4		457.4		457.4		467.4
	457.5	0.184	457.5	0.232	457.5	0.272	457.5	0.407	467.5	0.369
	457.6		457.6		457.6		457.6		467.6
	457.7		457.7		457.7		457.7		467.7
	457.8		457.8		457.8		457.8		467.8
	457.9		457.9		457.9		457.9		467.9
	458	0.184	458	0.232	458	0.272	458	0.407	468	0.368
	458.1		458.1		458.1		458.1		468.1
	458.2		458.2		458.2		458.2		468.2
	458.3		458.3		458.3		458.3		468.3
	458.4		458.4		458.4		458.4		468.4
	458.5	0.184	458.5	0.232	458.5	0.272	458.5	0.407	468.5	0.368
	458.6		458.6		458.6		458.6		468.6
	458.7		458.7		458.7		458.7		468.7
	458.8		458.8		458.8		458.8		468.8
	458.9		458.9		458.9		458.9		468.9
	459	0.184	459	0.231	459	0.272	459	0.407	469	0.367
	459.1		459.1		459.1		459.1		469.1
	459.2		459.2		459.2		459.2		469.2
	459.3		459.3		459.3		459.3		469.3
	459.4		459.4		459.4		459.4		469.4
	459.5	0.184	459.5	0.231	459.5	0.272	459.5	0.407	469.5	0.366
	459.6		459.6		459.6		459.6		469.6
	459.7		459.7		459.7		459.7		469.7
	459.8		459.8		459.8		459.8		469.8
	459.9		459.9		459.9		459.9		469.9
	460	0.184	460	0.231	460	0.271	460	0.407	470	0.366
	460.1		460.1		460.1		460.1		470.1
	460.2		460.2		460.2		460.2		470.2
	460.3		460.3		460.3		460.3		470.3
	460.4		460.4		460.4		460.4		470.4
	460.5	0.183	460.5	0.231	460.5	0.271	460.5	0.406	470.5	0.366
	460.6		460.6		460.6		460.6		470.6
	460.7		460.7		460.7		460.7		470.7
	460.8		460.8		460.8		460.8		470.8
	460.9		460.9		460.9		460.9		470.9
	461	0.183	461	0.231	461	0.271	461	0.406	471	0.365
	461.1		461.1		461.1		461.1		471.1
	461.2		461.2		461.2		461.2		471.2
	461.3		461.3		461.3		461.3		471.3
	461.4		461.4		461.4		461.4		471.4
	461.5	0.183	461.5	0.231	461.5	0.271	461.5	0.406	471.5	0.364
	461.6		461.6		461.6		461.6		471.6
	461.7		461.7		461.7		461.7		471.7
	461.8		461.8		461.8		461.8		471.8
	461.9		461.9		461.9		461.9		471.9
	462	0.183	462	0.231	462	0.271	462	0.406	472	0.364
	462.1		462.1		462.1		462.1		472.1
	462.2		462.2		462.2		462.2		472.2
	462.3		462.3		462.3		462.3		472.3
	462.4		462.4		462.4		462.4		472.4
	462.5	0.183	462.5	0.232	462.5	0.271	462.5	0.406	472.5	0.363
	462.6		462.6		462.6		462.6		472.6
	462.7		462.7		462.7		462.7		472.7
	462.8		462.8		462.8		462.8		472.8
	462.9		462.9		462.9		462.9		472.9
	463	0.183	463	0.231	463	0.271	463	0.405	473	0.362
	463.1		463.1		463.1		463.1		473.1
	463.2		463.2		463.2		463.2		473.2
	463.3		463.3		463.3		463.3		473.3
	463.4		463.4		463.4		463.4		473.4
	463.5	0.182	463.5	0.231	463.5	0.271	463.5	0.405	473.5	0.361
	463.6		463.6		463.6		463.6		473.6
	463.7		463.7		463.7		463.7		473.7
	463.8		463.8		463.8		463.8		473.8
	463.9		463.9		463.9		463.9		473.9
	464	0.182	464	0.23	464	0.271	464	0.405	474	0.36
	464.1		464.1		464.1		464.1		474.1
	464.2		464.2		464.2		464.2		474.2
	464.3		464.3		464.3		464.3		474.3
	464.4		464.4		464.4		464.4		474.4
	464.5	0.182	464.5	0.23	464.5	0.271	464.5	0.405	474.5	0.359
	464.6		464.6		464.6		464.6		474.6
	464.7		464.7		464.7		464.7		474.7
	464.8		464.8		464.8		464.8		474.8
	464.9		464.9		464.9		464.9		474.9
	465	0.182	465	0.23	465	0.27	465	0.404	475	0.358
	465.1		465.1		465.1		465.1		475.1
	465.2		465.2		465.2		465.2		475.2
	465.3		465.3		465.3		465.3		475.3
	465.4		465.4		465.4		465.4		475.4
	465.5	0.181	465.5	0.23	465.5	0.269	465.5	0.403	475.5	0.357
	465.6		465.6		465.6		465.6		475.6
	465.7		465.7		465.7		465.7		475.7
	465.8		465.8		465.8		465.8		475.8
	465.9		465.9		465.9		465.9		475.9
	466	0.181	466	0.23	466	0.269	466	0.403	476	0.357
	466.1		466.1		466.1		466.1		476.1
	466.2		466.2		466.2		466.2		476.2
	466.3		466.3		466.3		466.3		476.3
	466.4		466.4		466.4		466.4		476.4
	466.5	0.181	466.5	0.23	466.5	0.269	466.5	0.402	476.5	0.356
	466.6		466.6		466.6		466.6		476.6
	466.7		466.7		466.7		466.7		476.7
	466.8		466.8		466.8		466.8		476.8
	466.9		466.9		466.9		466.9		476.9
	467	0.181	467	0.23	467	0.268	467	0.402	477	0.355
	467.1		467.1		467.1		467.1		477.1
	467.2		467.2		467.2		467.2		477.2
	467.3		467.3		467.3		467.3		477.3
	467.4		467.4		467.4		467.4		477.4
	467.5	0.181	467.5	0.229	467.5	0.268	467.5	0.402	477.5	0.353
	467.6		467.6		467.6		467.6		477.6
	467.7		467.7		467.7		467.7		477.7
	467.8		467.8		467.8		467.8		477.8
	467.9		467.9		467.9		467.9		477.9
	468	0.181	468	0.228	468	0.268	468	0.401	478	0.352
	468.1		468.1		468.1		468.1		478.1
	468.2		468.2		468.2		468.2		478.2
	468.3		468.3		468.3		468.3		478.3
	468.4		468.4		468.4		468.4		478.4
	468.5	0.18	468.5	0.228	468.5	0.267	468.5	0.401	478.5	0.351
	468.6		468.6		468.6		468.6		478.6
	468.7		468.7		468.7		468.7		478.7
	468.8		468.8		468.8		468.8		478.8
	468.9		468.9		468.9		468.9		478.9
	469	0.18	469	0.227	469	0.267	469	0.4	479	0.35
	469.1		469.1		469.1		469.1		479.1
	469.2		469.2		469.2		469.2		479.2
	469.3		469.3		469.3		469.3		479.3
	469.4		469.4		469.4		469.4		479.4
	469.5	0.179	469.5	0.227	469.5	0.266	469.5	0.399	479.5	0.349
	469.6		469.6		469.6		469.6		479.6
	469.7		469.7		469.7		469.7		479.7
	469.8		469.8		469.8		469.8		479.8
	469.9		469.9		469.9		469.9		479.9
	470	0.179	470	0.227	470	0.266	470	0.398	480	0.348
	470.1		470.1		470.1		470.1		480.1
	470.2		470.2		470.2		470.2		480.2
	470.3		470.3		470.3		470.3		480.3
	470.4		470.4		470.4		470.4		480.4
	470.5	0.178	470.5	0.227	470.5	0.265	470.5	0.397	480.5	0.347
	470.6		470.6		470.6		470.6		480.6
	470.7		470.7		470.7		470.7		480.7
	470.8		470.8		470.8		470.8		480.8
	470.9		470.9		470.9		470.9		480.9
	471	0.178	471	0.226	471	0.265	471	0.397	481	0.346
	471.1		471.1		471.1		471.1		481.1
	471.2		471.2		471.2		471.2		481.2
	471.3		471.3		471.3		471.3		481.3
	471.4		471.4		471.4		471.4		481.4
	471.5	0.178	471.5	0.226	471.5	0.264	471.5	0.396	481.5	0.345
	471.6		471.6		471.6		471.6		481.6
	471.7		471.7		471.7		471.7		481.7
	471.8		471.8		471.8		471.8		481.8
	471.9		471.9		471.9		471.9		481.9
	472	0.178	472	0.225	472	0.264	472	0.396	482	0.344
	472.1		472.1		472.1		472.1		482.1
	472.2		472.2		472.2		472.2		482.2
	472.3		472.3		472.3		472.3		482.3
	472.4		472.4		472.4		472.4		482.4
	472.5	0.178	472.5	0.225	472.5	0.264	472.5	0.395	482.5	0.342
	472.6		472.6		472.6		472.6		482.6
	472.7		472.7		472.7		472.7		482.7
	472.8		472.8		472.8		472.8		482.8
	472.9		472.9		472.9		472.9		482.9
	473	0.177	473	0.224	473	0.263	473	0.395	483	0.341
	473.1		473.1		473.1		473.1		483.1
	473.2		473.2		473.2		473.2		483.2
	473.3		473.3		473.3		473.3		483.3
	473.4		473.4		473.4		473.4		483.4
	473.5	0.176	473.5	0.224	473.5	0.262	473.5	0.394	483.5	0.34
	473.6		473.6		473.6		473.6		483.6
	473.7		473.7		473.7		473.7		483.7
	473.8		473.8		473.8		473.8		483.8
	473.9		473.9		473.9		473.9		483.9
	474	0.176	474	0.223	474	0.262	474	0.393	484	0.339
	474.1		474.1		474.1		474.1		484.1
	474.2		474.2		474.2		474.2		484.2
	474.3		474.3		474.3		474.3		484.3
	474.4		474.4		474.4		474.4		484.4
	474.5	0.175	474.5	0.222	474.5	0.26	474.5	0.392	484.5	0.337
	474.6		474.6		474.6		474.6		484.6
	474.7		474.7		474.7		474.7		484.7
	474.8		474.8		474.8		474.8		484.8
	474.9		474.9		474.9		474.9		484.9
	475	0.175	475	0.222	475	0.26	475	0.391	485	0.336
	475.1		475.1		475.1		475.1		485.1
	475.2		475.2		475.2		475.2		485.2
	475.3		475.3		475.3		475.3		485.3
	475.4		475.4		475.4		475.4		485.4
	475.5	0.174	475.5	0.221	475.5	0.258	475.5	0.389	485.5	0.335
	475.6		475.6		475.6		475.6		485.6
	475.7		475.7		475.7		475.7		485.7
	475.8		475.8		475.8		475.8		485.8
	475.9		475.9		475.9		475.9		485.9
	476	0.174	476	0.221	476	0.258	476	0.389	486	0.333
	476.1		476.1		476.1		476.1		486.1
	476.2		476.2		476.2		476.2		486.2
	476.3		476.3		476.3		476.3		486.3
	476.4		476.4		476.4		476.4		486.4
	476.5	0.173	476.5	0.22	476.5	0.258	476.5	0.388	486.5	0.332
	476.6		476.6		476.6		476.6		486.6
	476.7		476.7		476.7		476.7		486.7
	476.8		476.8		476.8		476.8		486.8
	476.9		476.9		476.9		476.9		486.9
	477	0.173	477	0.22	477	0.257	477	0.387	487	0.331
	477.1		477.1		477.1		477.1		487.1
	477.2		477.2		477.2		477.2		487.2
	477.3		477.3		477.3		477.3		487.3
	477.4		477.4		477.4		477.4		487.4
	477.5	0.173	477.5	0.219	477.5	0.256	477.5	0.387	487.5	0.33
	477.6		477.6		477.6		477.6		487.6
	477.7		477.7		477.7		477.7		487.7
	477.8		477.8		477.8		477.8		487.8
	477.9		477.9		477.9		477.9		487.9
	478	0.172	478	0.218	478	0.256	478	0.386	488	0.329
	478.1		478.1		478.1		478.1		488.1
	478.2		478.2		478.2		478.2		488.2
	478.3		478.3		478.3		478.3		488.3
	478.4		478.4		478.4		478.4		488.4
	478.5	0.172	478.5	0.217	478.5	0.255	478.5	0.385	488.5	0.327
	478.6		478.6		478.6		478.6		488.6
	478.7		478.7		478.7		478.7		488.7
	478.8		478.8		478.8		478.8		488.8
	478.9		478.9		478.9		478.9		488.9
	479	0.171	479	0.217	479	0.254	479	0.384	489	0.326
	479.1		479.1		479.1		479.1		489.1
	479.2		479.2		479.2		479.2		489.2
	479.3		479.3		479.3		479.3		489.3
	479.4		479.4		479.4		479.4		489.4
	479.5	0.17	479.5	0.216	479.5	0.253	479.5	0.383	489.5	0.325
	479.6		479.6		479.6		479.6		489.6
	479.7		479.7		479.7		479.7		489.7
	479.8		479.8		479.8		479.8		489.8
	479.9		479.9		479.9		479.9		489.9
	480	0.17	480	0.215	480	0.252	480	0.382	490	0.324
	480.1		480.1		480.1		480.1		490.1
	480.2		480.2		480.2		480.2		490.2
	480.3		480.3		480.3		480.3		490.3
	480.4		480.4		480.4		480.4		490.4
	480.5	0.169	480.5	0.214	480.5	0.251	480.5	0.38	490.5	0.323
	480.6		480.6		480.6		480.6		490.6
	480.7		480.7		480.7		480.7		490.7
	480.8		480.8		480.8		480.8		490.8
	480.9		480.9		480.9		480.9		490.9
	481	0.168	481	0.214	481	0.25	481	0.379	491	0.322
	481.1		481.1		481.1		481.1		491.1
	481.2		481.2		481.2		481.2		491.2
	481.3		481.3		481.3		481.3		491.3
	481.4		481.4		481.4		481.4		491.4
	481.5	0.168	481.5	0.214	481.5	0.25	481.5	0.378	491.5	0.322
	481.6		481.6		481.6		481.6		491.6
	481.7		481.7		481.7		481.7		491.7
	481.8		481.8		481.8		481.8		491.8
	481.9		481.9		481.9		481.9		491.9
	482	0.167	482	0.213	482	0.249	482	0.377	492	0.321
	482.1		482.1		482.1		482.1		492.1
	482.2		482.2		482.2		482.2		492.2
	482.3		482.3		482.3		482.3		492.3
	482.4		482.4		482.4		482.4		492.4
	482.5	0.167	482.5	0.212	482.5	0.248	482.5	0.377	492.5	0.32
	482.6		482.6		482.6		482.6		492.6
	482.7		482.7		482.7		482.7		492.7
	482.8		482.8		482.8		482.8		492.8
	482.9		482.9		482.9		482.9		492.9
	483	0.166	483	0.211	483	0.247	483	0.376	493	0.319
	483.1		483.1		483.1		483.1		493.1
	483.2		483.2		483.2		483.2		493.2
	483.3		483.3		483.3		483.3		493.3
	483.4		483.4		483.4		483.4		493.4
	483.5	0.166	483.5	0.21	483.5	0.246	483.5	0.375	493.5	0.317
	483.6		483.6		483.6		483.6		493.6
	483.7		483.7		483.7		483.7		493.7
	483.8		483.8		483.8		483.8		493.8
	483.9		483.9		483.9		483.9		493.9
	484	0.166	484	0.209	484	0.245	484	0.373	494	0.315
	484.1		484.1		484.1		484.1		494.1
	484.2		484.2		484.2		484.2		494.2
	484.3		484.3		484.3		484.3		494.3
	484.4		484.4		484.4		484.4		494.4
	484.5	0.165	484.5	0.208	484.5	0.244	484.5	0.372	494.5	0.314
	484.6		484.6		484.6		484.6		494.6
	484.7		484.7		484.7		484.7		494.7
	484.8		484.8		484.8		484.8		494.8
	484.9		484.9		484.9		484.9		494.9
	485	0.164	485	0.208	485	0.243	485	0.371	495	0.313
	485.1		485.1		485.1		485.1		495.1
	485.2		485.2		485.2		485.2		495.2
	485.3		485.3		485.3		485.3		495.3
	485.4		485.4		485.4		485.4		495.4
	485.5	0.163	485.5	0.207	485.5	0.243	485.5	0.37	495.5	0.312
	485.6		485.6		485.6		485.6		495.6
	485.7		485.7		485.7		485.7		495.7
	485.8		485.8		485.8		485.8		495.8
	485.9		485.9		485.9		485.9		495.9
	486	0.162	486	0.207	486	0.242	486	0.369	496	0.311
	486.1		486.1		486.1		486.1		496.1
	486.2		486.2		486.2		486.2		496.2
	486.3		486.3		486.3		486.3		496.3
	486.4		486.4		486.4		486.4		496.4
	486.5	0.161	486.5	0.206	486.5	0.241	486.5	0.367	496.5	0.31
	486.6		486.6		486.6		486.6		496.6
	486.7		486.7		486.7		486.7		496.7
	486.8		486.8		486.8		486.8		496.8
	486.9		486.9		486.9		486.9		496.9
	487	0.16	487	0.205	487	0.24	487	0.366	497	0.309
	487.1		487.1		487.1		487.1		497.1
	487.2		487.2		487.2		487.2		497.2
	487.3		487.3		487.3		487.3		497.3
	487.4		487.4		487.4		487.4		497.4
	487.5	0.16	487.5	0.204	487.5	0.239	487.5	0.365	497.5	0.308
	487.6		487.6		487.6		487.6		497.6
	487.7		487.7		487.7		487.7		497.7
	487.8		487.8		487.8		487.8		497.8
	487.9		487.9		487.9		487.9		497.9
	488	0.16	488	0.203	488	0.238	488	0.365	498	0.307
	488.1		488.1		488.1		488.1		498.1
	488.2		488.2		488.2		488.2		498.2
	488.3		488.3		488.3		488.3		498.3
	488.4		488.4		488.4		488.4		498.4
	488.5	0.16	488.5	0.202	488.5	0.237	488.5	0.365	498.5	0.306
	488.6		488.6		488.6		488.6		498.6
	488.7		488.7		488.7		488.7		498.7
	488.8		488.8		488.8		488.8		498.8
	488.9		488.9		488.9		488.9		498.9
	489	0.16	489	0.201	489	0.235	489	0.364	499	0.305
	489.1		489.1		489.1		489.1		499.1
	489.2		489.2		489.2		489.2		499.2
	489.3		489.3		489.3		489.3		499.3
	489.4		489.4		489.4		489.4		499.4
	489.5	0.159	489.5	0.199	489.5	0.234	489.5	0.363	499.5	0.305
	489.6		489.6		489.6		489.6		499.6
	489.7		489.7		489.7		489.7		499.7
	489.8		489.8		489.8		489.8		499.8
	489.9		489.9		489.9		489.9		499.9
	490	0.159	490	0.198	490	0.233	490	0.362	500	0.304
	490.1		490.1		490.1		490.1		500.1
	490.2		490.2		490.2		490.2		500.2
	490.3		490.3		490.3		490.3		500.3
	490.4		490.4		490.4		490.4		500.4
	490.5	0.158	490.5	0.198	490.5	0.233	490.5	0.361	500.5	0.303
	490.6		490.6		490.6		490.6		500.6
	490.7		490.7		490.7		490.7		500.7
	490.8		490.8		490.8		490.8		500.8
	490.9		490.9		490.9		490.9		500.9
	491	0.157	491	0.198	491	0.232	491	0.359	501	0.303
	491.1		491.1		491.1		491.1		501.1
	491.2		491.2		491.2		491.2		501.2
	491.3		491.3		491.3		491.3		501.3
	491.4		491.4		491.4		491.4		501.4
	491.5	0.156	491.5	0.198	491.5	0.232	491.5	0.358	501.5	0.302
	491.6		491.6		491.6		491.6		501.6
	491.7		491.7		491.7		491.7		501.7
	491.8		491.8		491.8		491.8		501.8
	491.9		491.9		491.9		491.9		501.9
	492	0.156	492	0.198	492	0.231	492	0.357	502	0.302
	492.1		492.1		492.1		492.1		502.1
	492.2		492.2		492.2		492.2		502.2
	492.3		492.3		492.3		492.3		502.3
	492.4		492.4		492.4		492.4		502.4
	492.5	0.155	492.5	0.197	492.5	0.231	492.5	0.355	502.5	0.301
	492.6		492.6		492.6		492.6		502.6
	492.7		492.7		492.7		492.7		502.7
	492.8		492.8		492.8		492.8		502.8
	492.9		492.9		492.9		492.9		502.9
	493	0.154	493	0.197	493	0.23	493	0.354	503	0.301
	493.1		493.1		493.1		493.1		503.1
	493.2		493.2		493.2		493.2		503.2
	493.3		493.3		493.3		493.3		503.3
	493.4		493.4		493.4		493.4		503.4
	493.5	0.153	493.5	0.196	493.5	0.229	493.5	0.353	503.5	0.3
	493.6		493.6		493.6		493.6		503.6
	493.7		493.7		493.7		493.7		503.7
	493.8		493.8		493.8		493.8		503.8
	493.9		493.9		493.9		493.9		503.9
	494	0.152	494	0.194	494	0.228	494	0.352	504	0.3
	494.1		494.1		494.1		494.1		504.1
	494.2		494.2		494.2		494.2		504.2
	494.3		494.3		494.3		494.3		504.3
	494.4		494.4		494.4		494.4		504.4
	494.5	0.151	494.5	0.193	494.5	0.227	494.5	0.351	504.5	0.3
	494.6		494.6		494.6		494.6		504.6
	494.7		494.7		494.7		494.7		504.7
	494.8		494.8		494.8		494.8		504.8
	494.9		494.9		494.9		494.9		504.9
	495	0.151	495	0.192	495	0.225	495	0.35	505	0.299
	495.1		495.1		495.1		495.1		505.1
	495.2		495.2		495.2		495.2		505.2
	495.3		495.3		495.3		495.3		505.3
	495.4		495.4		495.4		495.4		505.4
	495.5	0.151	495.5	0.191	495.5	0.224	495.5	0.35	505.5	0.299
	495.6		495.6		495.6		495.6		505.6
	495.7		495.7		495.7		495.7		505.7
	495.8		495.8		495.8		495.8		505.8
	495.9		495.9		495.9		495.9		505.9
	496	0.15	496	0.191	496	0.223	496	0.349	506	0.299
	496.1		496.1		496.1		496.1		506.1
	496.2		496.2		496.2		496.2		506.2
	496.3		496.3		496.3		496.3		506.3
	496.4		496.4		496.4		496.4		506.4
	496.5	0.15	496.5	0.19	496.5	0.222	496.5	0.348	506.5	0.299
	496.6		496.6		496.6		496.6		506.6
	496.7		496.7		496.7		496.7		506.7
	496.8		496.8		496.8		496.8		506.8
	496.9		496.9		496.9		496.9		506.9
	497	0.15	497	0.19	497	0.222	497	0.348	507	0.299
	497.1		497.1		497.1		497.1		507.1
	497.2		497.2		497.2		497.2		507.2
	497.3		497.3		497.3		497.3		507.3
	497.4		497.4		497.4		497.4		507.4
	497.5	0.15	497.5	0.189	497.5	0.222	497.5	0.347	507.5	0.299
	497.6		497.6		497.6		497.6		507.6
	497.7		497.7		497.7		497.7		507.7
	497.8		497.8		497.8		497.8		507.8
	497.9		497.9		497.9		497.9		507.9
	498	0.149	498	0.189	498	0.221	498	0.347	508	0.298
	498.1		498.1		498.1		498.1		508.1
	498.2		498.2		498.2		498.2		508.2
	498.3		498.3		498.3		498.3		508.3
	498.4		498.4		498.4		498.4		508.4
	498.5	0.149	498.5	0.188	498.5	0.221	498.5	0.346	508.5	0.298
	498.6		498.6		498.6		498.6		508.6
	498.7		498.7		498.7		498.7		508.7
	498.8		498.8		498.8		498.8		508.8
	498.9		498.9		498.9		498.9		508.9
	499	0.149	499	0.188	499	0.221	499	0.346	509	0.298
	499.1		499.1		499.1		499.1		509.1
	499.2		499.2		499.2		499.2		509.2
	499.3		499.3		499.3		499.3		509.3
	499.4		499.4		499.4		499.4		509.4
	499.5	0.149	499.5	0.187	499.5	0.22	499.5	0.345	509.5	0.298
	499.6		499.6		499.6		499.6		509.6
	499.7		499.7		499.7		499.7		509.7
	499.8		499.8		499.8		499.8		509.8
	499.9		499.9		499.9		499.9		509.9
	500	0.148	500	0.187	500	0.219	500	0.344	510	0.298
	500.1		500.1		500.1		500.1		510.1
	500.2		500.2		500.2		500.2		510.2
	500.3		500.3		500.3		500.3		510.3
	500.4		500.4		500.4		500.4		510.4
	500.5	0.147	500.5	0.186	500.5	0.218	500.5	0.343	510.5	0.298
	500.6		500.6		500.6		500.6		510.6
	500.7		500.7		500.7		500.7		510.7
	500.8		500.8		500.8		500.8		510.8
	500.9		500.9		500.9		500.9		510.9
	501	0.147	501	0.186	501	0.218	501	0.342	511	0.299
	501.1		501.1		501.1		501.1		511.1
	501.2		501.2		501.2		501.2		511.2
	501.3		501.3		501.3		501.3		511.3
	501.4		501.4		501.4		501.4		511.4
	501.5	0.146	501.5	0.186	501.5	0.217	501.5	0.342	511.5	0.299
	501.6		501.6		501.6		501.6		511.6
	501.7		501.7		501.7		501.7		511.7
	501.8		501.8		501.8		501.8		511.8
	501.9		501.9		501.9		501.9		511.9
	502	0.146	502	0.185	502	0.217	502	0.341	512	0.3
	502.1		502.1		502.1		502.1		512.1
	502.2		502.2		502.2		502.2		512.2
	502.3		502.3		502.3		502.3		512.3
	502.4		502.4		502.4		502.4		512.4
	502.5	0.146	502.5	0.185	502.5	0.217	502.5	0.341	512.5	0.3
	502.6		502.6		502.6		502.6		512.6
	502.7		502.7		502.7		502.7		512.7
	502.8		502.8		502.8		502.8		512.8
	502.9		502.9		502.9		502.9		512.9
	503	0.146	503	0.185	503	0.216	503	0.34	513	0.301
	503.1		503.1		503.1		503.1		513.1
	503.2		503.2		503.2		503.2		513.2
	503.3		503.3		503.3		503.3		513.3
	503.4		503.4		503.4		503.4		513.4
	503.5	0.146	503.5	0.184	503.5	0.217	503.5	0.34	513.5	0.301
	503.6		503.6		503.6		503.6		513.6
	503.7		503.7		503.7		503.7		513.7
	503.8		503.8		503.8		503.8		513.8
	503.9		503.9		503.9		503.9		513.9
	504	0.146	504	0.184	504	0.216	504	0.34	514	0.301
	504.1		504.1		504.1		504.1		514.1
	504.2		504.2		504.2		504.2		514.2
	504.3		504.3		504.3		504.3		514.3
	504.4		504.4		504.4		504.4		514.4
	504.5	0.146	504.5	0.184	504.5	0.216	504.5	0.34	514.5	0.302
	504.6		504.6		504.6		504.6		514.6
	504.7		504.7		504.7		504.7		514.7
	504.8		504.8		504.8		504.8		514.8
	504.9		504.9		504.9		504.9		514.9
	505	0.145	505	0.184	505	0.215	505	0.34	515	0.302
	505.1		505.1		505.1		505.1		515.1
	505.2		505.2		505.2		505.2		515.2
	505.3		505.3		505.3		505.3		515.3
	505.4		505.4		505.4		505.4		515.4
	505.5	0.145	505.5	0.184	505.5	0.215	505.5	0.339	515.5	0.303
	505.6		505.6		505.6		505.6		515.6
	505.7		505.7		505.7		505.7		515.7
	505.8		505.8		505.8		505.8		515.8
	505.9		505.9		505.9		505.9		515.9
	506	0.145	506	0.183	506	0.214	506	0.338	516	0.303
	506.1		506.1		506.1		506.1		516.1
	506.2		506.2		506.2		506.2		516.2
	506.3		506.3		506.3		506.3		516.3
	506.4		506.4		506.4		506.4		516.4
	506.5	0.145	506.5	0.184	506.5	0.214	506.5	0.338	516.5	0.304
	506.6		506.6		506.6		506.6		516.6
	506.7		506.7		506.7		506.7		516.7
	506.8		506.8		506.8		506.8		516.8
	506.9		506.9		506.9		506.9		516.9
	507	0.145	507	0.183	507	0.214	507	0.338	517	0.305
	507.1		507.1		507.1		507.1		517.1
	507.2		507.2		507.2		507.2		517.2
	507.3		507.3		507.3		507.3		517.3
	507.4		507.4		507.4		507.4		517.4
	507.5	0.145	507.5	0.183	507.5	0.214	507.5	0.337	517.5	0.306
	507.6		507.6		507.6		507.6		517.6
	507.7		507.7		507.7		507.7		517.7
	507.8		507.8		507.8		507.8		517.8
	507.9		507.9		507.9		507.9		517.9
	508	0.145	508	0.183	508	0.214	508	0.338	518	0.307
	508.1		508.1		508.1		508.1		518.1
	508.2		508.2		508.2		508.2		518.2
	508.3		508.3		508.3		508.3		518.3
	508.4		508.4		508.4		508.4		518.4
	508.5	0.145	508.5	0.182	508.5	0.215	508.5	0.338	518.5	0.307
	508.6		508.6		508.6		508.6		518.6
	508.7		508.7		508.7		508.7		518.7
	508.8		508.8		508.8		508.8		518.8
	508.9		508.9		508.9		508.9		518.9
	509	0.145	509	0.182	509	0.215	509	0.338	519	0.308
	509.1		509.1		509.1		509.1		519.1
	509.2		509.2		509.2		509.2		519.2
	509.3		509.3		509.3		509.3		519.3
	509.4		509.4		509.4		509.4		519.4
	509.5	0.145	509.5	0.183	509.5	0.215	509.5	0.337	519.5	0.309
	509.6		509.6		509.6		509.6		519.6
	509.7		509.7		509.7		509.7		519.7
	509.8		509.8		509.8		509.8		519.8
	509.9		509.9		509.9		509.9		519.9
	510	0.145	510	0.183	510	0.215	510	0.338	520	0.31
	510.1		510.1		510.1		510.1		520.1
	510.2		510.2		510.2		510.2		520.2
	510.3		510.3		510.3		510.3		520.3
	510.4		510.4		510.4		510.4		520.4
	510.5	0.145	510.5	0.183	510.5	0.215	510.5	0.338	520.5	0.311
	510.6		510.6		510.6		510.6		520.6
	510.7		510.7		510.7		510.7		520.7
	510.8		510.8		510.8		510.8		520.8
	510.9		510.9		510.9		510.9		520.9
	511	0.145	511	0.183	511	0.215	511	0.338	521	0.313
	511.1		511.1		511.1		511.1		521.1
	511.2		511.2		511.2		511.2		521.2
	511.3		511.3		511.3		511.3		521.3
	511.4		511.4		511.4		511.4		521.4
	511.5	0.145	511.5	0.184	511.5	0.215	511.5	0.338	521.5	0.314
	511.6		511.6		511.6		511.6		521.6
	511.7		511.7		511.7		511.7		521.7
	511.8		511.8		511.8		511.8		521.8
	511.9		511.9		511.9		511.9		521.9
	512	0.145	512	0.185	512	0.214	512	0.338	522	0.316
	512.1		512.1		512.1		512.1		522.1
	512.2		512.2		512.2		512.2		522.2
	512.3		512.3		512.3		512.3		522.3
	512.4		512.4		512.4		512.4		522.4
	512.5	0.145	512.5	0.184	512.5	0.215	512.5	0.339	522.5	0.317
	512.6		512.6		512.6		512.6		522.6
	512.7		512.7		512.7		512.7		522.7
	512.8		512.8		512.8		512.8		522.8
	512.9		512.9		512.9		512.9		522.9
	513	0.145	513	0.185	513	0.215	513	0.339	523	0.319
	513.1		513.1		513.1		513.1		523.1
	513.2		513.2		513.2		513.2		523.2
	513.3		513.3		513.3		513.3		523.3
	513.4		513.4		513.4		513.4		523.4
	513.5	0.145	513.5	0.185	513.5	0.216	513.5	0.34	523.5	0.321
	513.6		513.6		513.6		513.6		523.6
	513.7		513.7		513.7		513.7		523.7
	513.8		513.8		513.8		513.8		523.8
	513.9		513.9		513.9		513.9		523.9
	514	0.146	514	0.185	514	0.216	514	0.34	524	0.322
	514.1		514.1		514.1		514.1		524.1
	514.2		514.2		514.2		514.2		524.2
	514.3		514.3		514.3		514.3		524.3
	514.4		514.4		514.4		514.4		524.4
	514.5	0.146	514.5	0.185	514.5	0.217	514.5	0.34	524.5	0.323
	514.6		514.6		514.6		514.6		524.6
	514.7		514.7		514.7		514.7		524.7
	514.8		514.8		514.8		514.8		524.8
	514.9		514.9		514.9		514.9		524.9
	515	0.146	515	0.185	515	0.217	515	0.341	525	0.325
	515.1		515.1		515.1		515.1		525.1
	515.2		515.2		515.2		515.2		525.2
	515.3		515.3		515.3		515.3		525.3
	515.4		515.4		515.4		515.4		525.4
	515.5	0.146	515.5	0.185	515.5	0.218	515.5	0.341	525.5	0.327
	515.6		515.6		515.6		515.6		525.6
	515.7		515.7		515.7		515.7		525.7
	515.8		515.8		515.8		515.8		525.8
	515.9		515.9		515.9		515.9		525.9
	516	0.146	516	0.186	516	0.218	516	0.341	526	0.329
	516.1		516.1		516.1		516.1		526.1
	516.2		516.2		516.2		516.2		526.2
	516.3		516.3		516.3		516.3		526.3
	516.4		516.4		516.4		516.4		526.4
	516.5	0.147	516.5	0.187	516.5	0.219	516.5	0.342	526.5	0.331
	516.6		516.6		516.6		516.6		526.6
	516.7		516.7		516.7		516.7		526.7
	516.8		516.8		516.8		516.8		526.8
	516.9		516.9		516.9		516.9		526.9
	517	0.147	517	0.188	517	0.219	517	0.342	527	0.333
	517.1		517.1		517.1		517.1		527.1
	517.2		517.2		517.2		517.2		527.2
	517.3		517.3		517.3		517.3		527.3
	517.4		517.4		517.4		517.4		527.4
	517.5	0.147	517.5	0.188	517.5	0.22	517.5	0.343	527.5	0.335
	517.6		517.6		517.6		517.6		527.6
	517.7		517.7		517.7		517.7		527.7
	517.8		517.8		517.8		517.8		527.8
	517.9		517.9		517.9		517.9		527.9
	518	0.148	518	0.189	518	0.221	518	0.344	528	0.337
	518.1		518.1		518.1		518.1		528.1
	518.2		518.2		518.2		518.2		528.2
	518.3		518.3		518.3		518.3		528.3
	518.4		518.4		518.4		518.4		528.4
	518.5	0.149	518.5	0.19	518.5	0.221	518.5	0.345	528.5	0.339
	518.6		518.6		518.6		518.6		528.6
	518.7		518.7		518.7		518.7		528.7
	518.8		518.8		518.8		518.8		528.8
	518.9		518.9		518.9		518.9		528.9
	519	0.149	519	0.19	519	0.222	519	0.345	529	0.341
	519.1		519.1		519.1		519.1		529.1
	519.2		519.2		519.2		519.2		529.2
	519.3		519.3		519.3		519.3		529.3
	519.4		519.4		519.4		519.4		529.4
	519.5	0.15	519.5	0.191	519.5	0.223	519.5	0.346	529.5	0.343
	519.6		519.6		519.6		519.6		529.6
	519.7		519.7		519.7		519.7		529.7
	519.8		519.8		519.8		519.8		529.8
	519.9		519.9		519.9		519.9		529.9
	520	0.15	520	0.192	520	0.224	520	0.347	530	0.345
	520.1		520.1		520.1		520.1		530.1
	520.2		520.2		520.2		520.2		530.2
	520.3		520.3		520.3		520.3		530.3
	520.4		520.4		520.4		520.4		530.4
	520.5	0.151	520.5	0.192	520.5	0.225	520.5	0.348	530.5	0.347
	520.6		520.6		520.6		520.6		530.6
	520.7		520.7		520.7		520.7		530.7
	520.8		520.8		520.8		520.8		530.8
	520.9		520.9		520.9		520.9		530.9
	521	0.151	521	0.193	521	0.226	521	0.349	531	0.35
	521.1		521.1		521.1		521.1		531.1
	521.2		521.2		521.2		521.2		531.2
	521.3		521.3		521.3		521.3		531.3
	521.4		521.4		521.4		521.4		531.4
	521.5	0.152	521.5	0.195	521.5	0.227	521.5	0.35	531.5	0.352
	521.6		521.6		521.6		521.6		531.6
	521.7		521.7		521.7		521.7		531.7
	521.8		521.8		521.8		521.8		531.8
	521.9		521.9		521.9		521.9		531.9
	522	0.153	522	0.195	522	0.228	522	0.351	532	0.354
	522.1		522.1		522.1		522.1		532.1
	522.2		522.2		522.2		522.2		532.2
	522.3		522.3		522.3		522.3		532.3
	522.4		522.4		522.4		522.4		532.4
	522.5	0.153	522.5	0.197	522.5	0.229	522.5	0.352	532.5	0.357
	522.6		522.6		522.6		522.6		532.6
	522.7		522.7		522.7		522.7		532.7
	522.8		522.8		522.8		522.8		532.8
	522.9		522.9		522.9		522.9		532.9
	523	0.154	523	0.197	523	0.23	523	0.353	533	0.36
	523.1		523.1		523.1		523.1		533.1
	523.2		523.2		523.2		523.2		533.2
	523.3		523.3		523.3		523.3		533.3
	523.4		523.4		523.4		523.4		533.4
	523.5	0.155	523.5	0.198	523.5	0.231	523.5	0.355	533.5	0.362
	523.6		523.6		523.6		523.6		533.6
	523.7		523.7		523.7		523.7		533.7
	523.8		523.8		523.8		523.8		533.8
	523.9		523.9		523.9		523.9		533.9
	524	0.156	524	0.199	524	0.232	524	0.356	534	0.364
	524.1		524.1		524.1		524.1		534.1
	524.2		524.2		524.2		524.2		534.2
	524.3		524.3		524.3		524.3		534.3
	524.4		524.4		524.4		524.4		534.4
	524.5	0.157	524.5	0.2	524.5	0.233	524.5	0.358	534.5	0.367
	524.6		524.6		524.6		524.6		534.6
	524.7		524.7		524.7		524.7		534.7
	524.8		524.8		524.8		524.8		534.8
	524.9		524.9		524.9		524.9		534.9
	525	0.158	525	0.201	525	0.235	525	0.359	535	0.37
	525.1		525.1		525.1		525.1		535.1
	525.2		525.2		525.2		525.2		535.2
	525.3		525.3		525.3		525.3		535.3
	525.4		525.4		525.4		525.4		535.4
	525.5	0.159	525.5	0.202	525.5	0.236	525.5	0.361	535.5	0.372
	525.6		525.6		525.6		525.6		535.6
	525.7		525.7		525.7		525.7		535.7
	525.8		525.8		525.8		525.8		535.8
	525.9		525.9		525.9		525.9		535.9
	526	0.159	526	0.203	526	0.237	526	0.362	536	0.375
	526.1		526.1		526.1		526.1		536.1
	526.2		526.2		526.2		526.2		536.2
	526.3		526.3		526.3		526.3		536.3
	526.4		526.4		526.4		526.4		536.4
	526.5	0.16	526.5	0.205	526.5	0.238	526.5	0.363	536.5	0.379
	526.6		526.6		526.6		526.6		536.6
	526.7		526.7		526.7		526.7		536.7
	526.8		526.8		526.8		526.8		536.8
	526.9		526.9		526.9		526.9		536.9
	527	0.161	527	0.206	527	0.239	527	0.365	537	0.382
	527.1		527.1		527.1		527.1		537.1
	527.2		527.2		527.2		527.2		537.2
	527.3		527.3		527.3		527.3		537.3
	527.4		527.4		527.4		527.4		537.4
	527.5	0.162	527.5	0.208	527.5	0.241	527.5	0.366	537.5	0.386
	527.6		527.6		527.6		527.6		537.6
	527.7		527.7		527.7		527.7		537.7
	527.8		527.8		527.8		527.8		537.8
	527.9		527.9		527.9		527.9		537.9
	528	0.163	528	0.209	528	0.242	528	0.367	538	0.389
	528.1		528.1		528.1		528.1		538.1
	528.2		528.2		528.2		528.2		538.2
	528.3		528.3		528.3		528.3		538.3
	528.4		528.4		528.4		528.4		538.4
	528.5	0.164	528.5	0.21	528.5	0.244	528.5	0.369	538.5	0.393
	528.6		528.6		528.6		528.6		538.6
	528.7		528.7		528.7		528.7		538.7
	528.8		528.8		528.8		528.8		538.8
	528.9		528.9		528.9		528.9		538.9
	529	0.165	529	0.211	529	0.245	529	0.371	539	0.396
	529.1		529.1		529.1		529.1		539.1
	529.2		529.2		529.2		529.2		539.2
	529.3		529.3		529.3		529.3		539.3
	529.4		529.4		529.4		529.4		539.4
	529.5	0.166	529.5	0.213	529.5	0.247	529.5	0.373	539.5	0.4
	529.6		529.6		529.6		529.6		539.6
	529.7		529.7		529.7		529.7		539.7
	529.8		529.8		529.8		529.8		539.8
	529.9		529.9		529.9		529.9		539.9
	530	0.167	530	0.214	530	0.249	530	0.375	540	0.403
	530.1		530.1		530.1		530.1		540.1
	530.2		530.2		530.2		530.2		540.2
	530.3		530.3		530.3		530.3		540.3
	530.4		530.4		530.4		530.4		540.4
	530.5	0.168	530.5	0.215	530.5	0.25	530.5	0.377	540.5	0.406
	530.6		530.6		530.6		530.6		540.6
	530.7		530.7		530.7		530.7		540.7
	530.8		530.8		530.8		530.8		540.8
	530.9		530.9		530.9		530.9		540.9
	531	0.169	531	0.217	531	0.252	531	0.379	541	0.41
	531.1		531.1		531.1		531.1		541.1
	531.2		531.2		531.2		531.2		541.2
	531.3		531.3		531.3		531.3		541.3
	531.4		531.4		531.4		531.4		541.4
	531.5	0.17	531.5	0.218	531.5	0.254	531.5	0.381	541.5	0.414
	531.6		531.6		531.6		531.6		541.6
	531.7		531.7		531.7		531.7		541.7
	531.8		531.8		531.8		531.8		541.8
	531.9		531.9		531.9		531.9		541.9
	532	0.171	532	0.22	532	0.255	532	0.383	542	0.418
	532.1		532.1		532.1		532.1		542.1
	532.2		532.2		532.2		532.2		542.2
	532.3		532.3		532.3		532.3		542.3
	532.4		532.4		532.4		532.4		542.4
	532.5	0.172	532.5	0.222	532.5	0.257	532.5	0.385	542.5	0.422
	532.6		532.6		532.6		532.6		542.6
	532.7		532.7		532.7		532.7		542.7
	532.8		532.8		532.8		532.8		542.8
	532.9		532.9		532.9		532.9		542.9
	533	0.174	533	0.223	533	0.259	533	0.386	543	0.426
	533.1		533.1		533.1		533.1		543.1
	533.2		533.2		533.2		533.2		543.2
	533.3		533.3		533.3		533.3		543.3
	533.4		533.4		533.4		533.4		543.4
	533.5	0.175	533.5	0.225	533.5	0.261	533.5	0.389	543.5	0.431
	533.6		533.6		533.6		533.6		543.6
	533.7		533.7		533.7		533.7		543.7
	533.8		533.8		533.8		533.8		543.8
	533.9		533.9		533.9		533.9		543.9
	534	0.176	534	0.227	534	0.263	534	0.391	544	0.435
	534.1		534.1		534.1		534.1		544.1
	534.2		534.2		534.2		534.2		544.2
	534.3		534.3		534.3		534.3		544.3
	534.4		534.4		534.4		534.4		544.4
	534.5	0.178	534.5	0.228	534.5	0.265	534.5	0.394	544.5	0.439
	534.6		534.6		534.6		534.6		544.6
	534.7		534.7		534.7		534.7		544.7
	534.8		534.8		534.8		534.8		544.8
	534.9		534.9		534.9		534.9		544.9
	535	0.18	535	0.23	535	0.267	535	0.396	545	0.443
	535.1		535.1		535.1		535.1		545.1
	535.2		535.2		535.2		535.2		545.2
	535.3		535.3		535.3		535.3		545.3
	535.4		535.4		535.4		535.4		545.4
	535.5	0.181	535.5	0.232	535.5	0.269	535.5	0.398	545.5	0.448
	535.6		535.6		535.6		535.6		545.6
	535.7		535.7		535.7		535.7		545.7
	535.8		535.8		535.8		535.8		545.8
	535.9		535.9		535.9		535.9		545.9
	536	0.183	536	0.234	536	0.272	536	0.401	546	0.452
	536.1		536.1		536.1		536.1		546.1
	536.2		536.2		536.2		536.2		546.2
	536.3		536.3		536.3		536.3		546.3
	536.4		536.4		536.4		536.4		546.4
	536.5	0.184	536.5	0.236	536.5	0.274	536.5	0.404	546.5	0.456
	536.6		536.6		536.6		536.6		546.6
	536.7		536.7		536.7		536.7		546.7
	536.8		536.8		536.8		536.8		546.8
	536.9		536.9		536.9		536.9		546.9
	537	0.185	537	0.239	537	0.277	537	0.406	547	0.46
	537.1		537.1		537.1		537.1		547.1
	537.2		537.2		537.2		537.2		547.2
	537.3		537.3		537.3		537.3		547.3
	537.4		537.4		537.4		537.4		547.4
	537.5	0.187	537.5	0.241	537.5	0.279	537.5	0.409	547.5	0.465
	537.6		537.6		537.6		537.6		547.6
	537.7		537.7		537.7		537.7		547.7
	537.8		537.8		537.8		537.8		547.8
	537.9		537.9		537.9		537.9		547.9
	538	0.188	538	0.243	538	0.281	538	0.411	548	0.469
	538.1		538.1		538.1		538.1		548.1
	538.2		538.2		538.2		538.2		548.2
	538.3		538.3		538.3		538.3		548.3
	538.4		538.4		538.4		538.4		548.4
	538.5	0.19	538.5	0.246	538.5	0.284	538.5	0.414	548.5	0.474
	538.6		538.6		538.6		538.6		548.6
	538.7		538.7		538.7		538.7		548.7
	538.8		538.8		538.8		538.8		548.8
	538.9		538.9		538.9		538.9		548.9
	539	0.191	539	0.248	539	0.286	539	0.417	549	0.479
	539.1		539.1		539.1		539.1		549.1
	539.2		539.2		539.2		539.2		549.2
	539.3		539.3		539.3		539.3		549.3
	539.4		539.4		539.4		539.4		549.4
	539.5	0.193	539.5	0.25	539.5	0.289	539.5	0.42	549.5	0.483
	539.6		539.6		539.6		539.6		549.6
	539.7		539.7		539.7		539.7		549.7
	539.8		539.8		539.8		539.8		549.8
	539.9		539.9		539.9		539.9		549.9
	540	0.195	540	0.252	540	0.292	540	0.423	550	0.488
	540.1		540.1		540.1		540.1		550.1
	540.2		540.2		540.2		540.2		550.2
	540.3		540.3		540.3		540.3		550.3
	540.4		540.4		540.4		540.4		550.4
	540.5	0.197	540.5	0.255	540.5	0.294	540.5	0.426	550.5	0.493
	540.6		540.6		540.6		540.6		550.6
	540.7		540.7		540.7		540.7		550.7
	540.8		540.8		540.8		540.8		550.8
	540.9		540.9		540.9		540.9		550.9
	541	0.199	541	0.257	541	0.297	541	0.43	551	0.498
	541.1		541.1		541.1		541.1		551.1
	541.2		541.2		541.2		541.2		551.2
	541.3		541.3		541.3		541.3		551.3
	541.4		541.4		541.4		541.4		551.4
	541.5	0.201	541.5	0.26	541.5	0.3	541.5	0.433	551.5	0.503
	541.6		541.6		541.6		541.6		551.6
	541.7		541.7		541.7		541.7		551.7
	541.8		541.8		541.8		541.8		551.8
	541.9		541.9		541.9		541.9		551.9
	542	0.203	542	0.262	542	0.303	542	0.436	552	0.508
	542.1		542.1		542.1		542.1		552.1
	542.2		542.2		542.2		542.2		552.2
	542.3		542.3		542.3		542.3		552.3
	542.4		542.4		542.4		542.4		552.4
	542.5	0.204	542.5	0.265	542.5	0.306	542.5	0.44	552.5	0.513
	542.6		542.6		542.6		542.6		552.6
	542.7		542.7		542.7		542.7		552.7
	542.8		542.8		542.8		542.8		552.8
	542.9		542.9		542.9		542.9		552.9
	543	0.206	543	0.267	543	0.308	543	0.443	553	0.518
	543.1		543.1		543.1		543.1		553.1
	543.2		543.2		543.2		543.2		553.2
	543.3		543.3		543.3		543.3		553.3
	543.4		543.4		543.4		543.4		553.4
	543.5	0.208	543.5	0.27	543.5	0.311	543.5	0.446	553.5	0.524
	543.6		543.6		543.6		543.6		553.6
	543.7		543.7		543.7		543.7		553.7
	543.8		543.8		543.8		543.8		553.8
	543.9		543.9		543.9		543.9		553.9
	544	0.21	544	0.273	544	0.314	544	0.449	554	0.529
	544.1		544.1		544.1		544.1		554.1
	544.2		544.2		544.2		544.2		554.2
	544.3		544.3		544.3		544.3		554.3
	544.4		544.4		544.4		544.4		554.4
	544.5	0.212	544.5	0.275	544.5	0.317	544.5	0.453	554.5	0.535
	544.6		544.6		544.6		544.6		554.6
	544.7		544.7		544.7		544.7		554.7
	544.8		544.8		544.8		544.8		554.8
	544.9		544.9		544.9		544.9		554.9
	545	0.214	545	0.278	545	0.32	545	0.456	555	0.541
	545.1		545.1		545.1		545.1		555.1
	545.2		545.2		545.2		545.2		555.2
	545.3		545.3		545.3		545.3		555.3
	545.4		545.4		545.4		545.4		555.4
	545.5	0.216	545.5	0.281	545.5	0.324	545.5	0.46	555.5	0.546
	545.6		545.6		545.6		545.6		555.6
	545.7		545.7		545.7		545.7		555.7
	545.8		545.8		545.8		545.8		555.8
	545.9		545.9		545.9		545.9		555.9
	546	0.218	546	0.283	546	0.327	546	0.463	556	0.552
	546.1		546.1		546.1		546.1		556.1
	546.2		546.2		546.2		546.2		556.2
	546.3		546.3		546.3		546.3		556.3
	546.4		546.4		546.4		546.4		556.4
	546.5	0.221	546.5	0.286	546.5	0.33	546.5	0.467	556.5	0.558
	546.6		546.6		546.6		546.6		556.6
	546.7		546.7		546.7		546.7		556.7
	546.8		546.8		546.8		546.8		556.8
	546.9		546.9		546.9		546.9		556.9
	547	0.223	547	0.289	547	0.334	547	0.471	557	0.564
	547.1		547.1		547.1		547.1		557.1
	547.2		547.2		547.2		547.2		557.2
	547.3		547.3		547.3		547.3		557.3
	547.4		547.4		547.4		547.4		557.4
	547.5	0.225	547.5	0.292	547.5	0.337	547.5	0.475	557.5	0.57
	547.6		547.6		547.6		547.6		557.6
	547.7		547.7		547.7		547.7		557.7
	547.8		547.8		547.8		547.8		557.8
	547.9		547.9		547.9		547.9		557.9
	548	0.227	548	0.295	548	0.34	548	0.479	558	0.576
	548.1		548.1		548.1		548.1		558.1
	548.2		548.2		548.2		548.2		558.2
	548.3		548.3		548.3		548.3		558.3
	548.4		548.4		548.4		548.4		558.4
	548.5	0.229	548.5	0.298	548.5	0.344	548.5	0.482	558.5	0.582
	548.6		548.6		548.6		548.6		558.6
	548.7		548.7		548.7		548.7		558.7
	548.8		548.8		548.8		548.8		558.8
	548.9		548.9		548.9		548.9		558.9
	549	0.231	549	0.301	549	0.347	549	0.486	559	0.588
	549.1		549.1		549.1		549.1		559.1
	549.2		549.2		549.2		549.2		559.2
	549.3		549.3		549.3		549.3		559.3
	549.4		549.4		549.4		549.4		559.4
	549.5	0.233	549.5	0.304	549.5	0.35	549.5	0.49	559.5	0.594
	549.6		549.6		549.6		549.6		559.6
	549.7		549.7		549.7		549.7		559.7
	549.8		549.8		549.8		549.8		559.8
	549.9		549.9		549.9		549.9		559.9
	550	0.235	550	0.307	550	0.354	550	0.494	560	0.601
	550.1		550.1		550.1		550.1		560.1
	550.2		550.2		550.2		550.2		560.2
	550.3		550.3		550.3		550.3		560.3
	550.4		550.4		550.4		550.4		560.4
	550.5	0.238	550.5	0.31	550.5	0.357	550.5	0.498	560.5	0.607
	550.6		550.6		550.6		550.6		560.6
	550.7		550.7		550.7		550.7		560.7
	550.8		550.8		550.8		550.8		560.8
	550.9		550.9		550.9		550.9		560.9
	551	0.24	551	0.313	551	0.361	551	0.502	561	0.614
	551.1		551.1		551.1		551.1		561.1
	551.2		551.2		551.2		551.2		561.2
	551.3		551.3		551.3		551.3		561.3
	551.4		551.4		551.4		551.4		561.4
	551.5	0.243	551.5	0.316	551.5	0.365	551.5	0.507	561.5	0.62
	551.6		551.6		551.6		551.6		561.6
	551.7		551.7		551.7		551.7		561.7
	551.8		551.8		551.8		551.8		561.8
	551.9		551.9		551.9		551.9		561.9
	552	0.246	552	0.32	552	0.369	552	0.511	562	0.627
	552.1		552.1		552.1		552.1		562.1
	552.2		552.2		552.2		552.2		562.2
	552.3		552.3		552.3		552.3		562.3
	552.4		552.4		552.4		552.4		562.4
	552.5	0.248	552.5	0.323	552.5	0.373	552.5	0.515	562.5	0.634
	552.6		552.6		552.6		552.6		562.6
	552.7		552.7		552.7		552.7		562.7
	552.8		552.8		552.8		552.8		562.8
	552.9		552.9		552.9		552.9		562.9
	553	0.251	553	0.326	553	0.377	553	0.519	563	0.64
	553.1		553.1		553.1		553.1		563.1
	553.2		553.2		553.2		553.2		563.2
	553.3		553.3		553.3		553.3		563.3
	553.4		553.4		553.4		553.4		563.4
	553.5	0.253	553.5	0.329	553.5	0.38	553.5	0.523	563.5	0.647
	553.6		553.6		553.6		553.6		563.6
	553.7		553.7		553.7		553.7		563.7
	553.8		553.8		553.8		553.8		563.8
	553.9		553.9		553.9		553.9		563.9
	554	0.256	554	0.333	554	0.384	554	0.528	564	0.653
	554.1		554.1		554.1		554.1		564.1
	554.2		554.2		554.2		554.2		564.2
	554.3		554.3		554.3		554.3		564.3
	554.4		554.4		554.4		554.4		564.4
	554.5	0.258	554.5	0.337	554.5	0.388	554.5	0.532	564.5	0.66
	554.6		554.6		554.6		554.6		564.6
	554.7		554.7		554.7		554.7		564.7
	554.8		554.8		554.8		554.8		564.8
	554.9		554.9		554.9		554.9		564.9
	555	0.261	555	0.341	555	0.392	555	0.537	565	0.667
	555.1		555.1		555.1		555.1		565.1
	555.2		555.2		555.2		555.2		565.2
	555.3		555.3		555.3		555.3		565.3
	555.4		555.4		555.4		555.4		565.4
	555.5	0.263	555.5	0.345	555.5	0.396	555.5	0.541	565.5	0.674
	555.6		555.6		555.6		555.6		565.6
	555.7		555.7		555.7		555.7		565.7
	555.8		555.8		555.8		555.8		565.8
	555.9		555.9		555.9		555.9		565.9
	556	0.266	556	0.348	556	0.4	556	0.546	566	0.681
	556.1		556.1		556.1		556.1		566.1
	556.2		556.2		556.2		556.2		566.2
	556.3		556.3		556.3		556.3		566.3
	556.4		556.4		556.4		556.4		566.4
	556.5	0.269	556.5	0.352	556.5	0.405	556.5	0.551	566.5	0.688
	556.6		556.6		556.6		556.6		566.6
	556.7		556.7		556.7		556.7		566.7
	556.8		556.8		556.8		556.8		566.8
	556.9		556.9		556.9		556.9		566.9
	557	0.272	557	0.356	557	0.409	557	0.557	567	0.695
	557.1		557.1		557.1		557.1		567.1
	557.2		557.2		557.2		557.2		567.2
	557.3		557.3		557.3		557.3		567.3
	557.4		557.4		557.4		557.4		567.4
	557.5	0.275	557.5	0.36	557.5	0.414	557.5	0.562	567.5	0.704
	557.6		557.6		557.6		557.6		567.6
	557.7		557.7		557.7		557.7		567.7
	557.8		557.8		557.8		557.8		567.8
	557.9		557.9		557.9		557.9		567.9
	558	0.278	558	0.364	558	0.419	558	0.567	568	0.711
	558.1		558.1		558.1		558.1		568.1
	558.2		558.2		558.2		558.2		568.2
	558.3		558.3		558.3		558.3		568.3
	558.4		558.4		558.4		558.4		568.4
	558.5	0.281	558.5	0.368	558.5	0.423	558.5	0.572	568.5	0.718
	558.6		558.6		558.6		558.6		568.6
	558.7		558.7		558.7		558.7		568.7
	558.8		558.8		558.8		558.8		568.8
	558.9		558.9		558.9		558.9		568.9
	559	0.284	559	0.372	559	0.428	559	0.577	569	0.726
	559.1		559.1		559.1		559.1		569.1
	559.2		559.2		559.2		559.2		569.2
	559.3		559.3		559.3		559.3		569.3
	559.4		559.4		559.4		559.4		569.4
	559.5	0.287	559.5	0.376	559.5	0.433	559.5	0.583	569.5	0.734
	559.6		559.6		559.6		559.6		569.6
	559.7		559.7		559.7		559.7		569.7
	559.8		559.8		559.8		559.8		569.8
	559.9		559.9		559.9		559.9		569.9
	560	0.29	560	0.38	560	0.438	560	0.587	570	0.742
	560.1		560.1		560.1		560.1		570.1
	560.2		560.2		560.2		560.2		570.2
	560.3		560.3		560.3		560.3		570.3
	560.4		560.4		560.4		560.4		570.4
	560.5	0.293	560.5	0.384	560.5	0.442	560.5	0.592	570.5	0.749
	560.6		560.6		560.6		560.6		570.6
	560.7		560.7		560.7		560.7		570.7
	560.8		560.8		560.8		560.8		570.8
	560.9		560.9		560.9		560.9		570.9
	561	0.296	561	0.389	561	0.447	561	0.598	571	0.757
	561.1		561.1		561.1		561.1		571.1
	561.2		561.2		561.2		561.2		571.2
	561.3		561.3		561.3		561.3		571.3
	561.4		561.4		561.4		561.4		571.4
	561.5	0.299	561.5	0.393	561.5	0.452	561.5	0.603	571.5	0.765
	561.6		561.6		561.6		561.6		571.6
	561.7		561.7		561.7		561.7		571.7
	561.8		561.8		561.8		561.8		571.8
	561.9		561.9		561.9		561.9		571.9
	562	0.302	562	0.398	562	0.457	562	0.608	572	0.773
	562.1		562.1		562.1		562.1		572.1
	562.2		562.2		562.2		562.2		572.2
	562.3		562.3		562.3		562.3		572.3
	562.4		562.4		562.4		562.4		572.4
	562.5	0.305	562.5	0.402	562.5	0.462	562.5	0.613	572.5	0.781
	562.6		562.6		562.6		562.6		572.6
	562.7		562.7		562.7		562.7		572.7
	562.8		562.8		562.8		562.8		572.8
	562.9		562.9		562.9		562.9		572.9
	563	0.308	563	0.407	563	0.467	563	0.619	573	0.789
	563.1		563.1		563.1		563.1		573.1
	563.2		563.2		563.2		563.2		573.2
	563.3		563.3		563.3		563.3		573.3
	563.4		563.4		563.4		563.4		573.4
	563.5	0.312	563.5	0.411	563.5	0.472	563.5	0.624	573.5	0.797
	563.6		563.6		563.6		563.6		573.6
	563.7		563.7		563.7		563.7		573.7
	563.8		563.8		563.8		563.8		573.8
	563.9		563.9		563.9		563.9		573.9
	564	0.315	564	0.416	564	0.477	564	0.63	574	0.806
	564.1		564.1		564.1		564.1		574.1
	564.2		564.2		564.2		564.2		574.2
	564.3		564.3		564.3		564.3		574.3
	564.4		564.4		564.4		564.4		574.4
	564.5	0.318	564.5	0.42	564.5	0.482	564.5	0.636	574.5	0.814
	564.6		564.6		564.6		564.6		574.6
	564.7		564.7		564.7		564.7		574.7
	564.8		564.8		564.8		564.8		574.8
	564.9		564.9		564.9		564.9		574.9
	565	0.322	565	0.425	565	0.487	565	0.642	575	0.822
	565.1		565.1		565.1		565.1		575.1
	565.2		565.2		565.2		565.2		575.2
	565.3		565.3		565.3		565.3		575.3
	565.4		565.4		565.4		565.4		575.4
	565.5	0.325	565.5	0.429	565.5	0.492	565.5	0.648	575.5	0.831
	565.6		565.6		565.6		565.6		575.6
	565.7		565.7		565.7		565.7		575.7
	565.8		565.8		565.8		565.8		575.8
	565.9		565.9		565.9		565.9		575.9
	566	0.329	566	0.434	566	0.497	566	0.654	576	0.84
	566.1		566.1		566.1		566.1		576.1
	566.2		566.2		566.2		566.2		576.2
	566.3		566.3		566.3		566.3		576.3
	566.4		566.4		566.4		566.4		576.4
	566.5	0.332	566.5	0.438	566.5	0.503	566.5	0.66	576.5	0.849
	566.6		566.6		566.6		566.6		576.6
	566.7		566.7		566.7		566.7		576.7
	566.8		566.8		566.8		566.8		576.8
	566.9		566.9		566.9		566.9		576.9
	567	0.335	567	0.443	567	0.508	567	0.666	577	0.857
	567.1		567.1		567.1		567.1		577.1
	567.2		567.2		567.2		567.2		577.2
	567.3		567.3		567.3		567.3		577.3
	567.4		567.4		567.4		567.4		577.4
	567.5	0.339	567.5	0.448	567.5	0.514	567.5	0.671	577.5	0.866
	567.6		567.6		567.6		567.6		577.6
	567.7		567.7		567.7		567.7		577.7
	567.8		567.8		567.8		567.8		577.8
	567.9		567.9		567.9		567.9		577.9
	568	0.342	568	0.453	568	0.519	568	0.677	578	0.874
	568.1		568.1		568.1		568.1		578.1
	568.2		568.2		568.2		568.2		578.2
	568.3		568.3		568.3		568.3		578.3
	568.4		568.4		568.4		568.4		578.4
	568.5	0.346	568.5	0.458	568.5	0.525	568.5	0.683	578.5	0.883
	568.6		568.6		568.6		568.6		578.6
	568.7		568.7		568.7		568.7		578.7
	568.8		568.8		568.8		568.8		578.8
	568.9		568.9		568.9		568.9		578.9
	569	0.349	569	0.463	569	0.531	569	0.69	579	0.891
	569.1		569.1		569.1		569.1		579.1
	569.2		569.2		569.2		569.2		579.2
	569.3		569.3		569.3		569.3		579.3
	569.4		569.4		569.4		569.4		579.4
	569.5	0.353	569.5	0.468	569.5	0.536	569.5	0.696	579.5	0.9
	569.6		569.6		569.6		569.6		579.6
	569.7		569.7		569.7		569.7		579.7
	569.8		569.8		569.8		569.8		579.8
	569.9		569.9		569.9		569.9		579.9
	570	0.356	570	0.474	570	0.542	570	0.702	580	0.908
	570.1		570.1		570.1		570.1		580.1
	570.2		570.2		570.2		570.2		580.2
	570.3		570.3		570.3		570.3		580.3
	570.4		570.4		570.4		570.4		580.4
	570.5	0.36	570.5	0.479	570.5	0.547	570.5	0.709	580.5	0.917
	570.6		570.6		570.6		570.6		580.6
	570.7		570.7		570.7		570.7		580.7
	570.8		570.8		570.8		570.8		580.8
	570.9		570.9		570.9		570.9		580.9
	571	0.364	571	0.484	571	0.553	571	0.716	581	0.926
	571.1		571.1		571.1		571.1		581.1
	571.2		571.2		571.2		571.2		581.2
	571.3		571.3		571.3		571.3		581.3
	571.4		571.4		571.4		571.4		581.4
	571.5	0.368	571.5	0.489	571.5	0.559	571.5	0.722	581.5	0.935
	571.6		571.6		571.6		571.6		581.6
	571.7		571.7		571.7		571.7		581.7
	571.8		571.8		571.8		571.8		581.8
	571.9		571.9		571.9		571.9		581.9
	572	0.372	572	0.494	572	0.565	572	0.729	582	0.945
	572.1		572.1		572.1		572.1		582.1
	572.2		572.2		572.2		572.2		582.2
	572.3		572.3		572.3		572.3		582.3
	572.4		572.4		572.4		572.4		582.4
	572.5	0.376	572.5	0.499	572.5	0.571	572.5	0.735	582.5	0.954
	572.6		572.6		572.6		572.6		582.6
	572.7		572.7		572.7		572.7		582.7
	572.8		572.8		572.8		572.8		582.8
	572.9		572.9		572.9		572.9		582.9
	573	0.38	573	0.504	573	0.576	573	0.742	583	0.964
	573.1		573.1		573.1		573.1		583.1
	573.2		573.2		573.2		573.2		583.2
	573.3		573.3		573.3		573.3		583.3
	573.4		573.4		573.4		573.4		583.4
	573.5	0.384	573.5	0.51	573.5	0.582	573.5	0.749	583.5	0.973
	573.6		573.6		573.6		573.6		583.6
	573.7		573.7		573.7		573.7		583.7
	573.8		573.8		573.8		573.8		583.8
	573.9		573.9		573.9		573.9		583.9
	574	0.388	574	0.515	574	0.588	574	0.756	584	0.983
	574.1		574.1		574.1		574.1		584.1
	574.2		574.2		574.2		574.2		584.2
	574.3		574.3		574.3		574.3		584.3
	574.4		574.4		574.4		574.4		584.4
	574.5	0.392	574.5	0.521	574.5	0.594	574.5	0.763	584.5	0.993
	574.6		574.6		574.6		574.6		584.6
	574.7		574.7		574.7		574.7		584.7
	574.8		574.8		574.8		574.8		584.8
	574.9		574.9		574.9		574.9		584.9
	575	0.396	575	0.527	575	0.6	575	0.77	585	1.003
	575.1		575.1		575.1		575.1		585.1
	575.2		575.2		575.2		575.2		585.2
	575.3		575.3		575.3		575.3		585.3
	575.4		575.4		575.4		575.4		585.4
	575.5	0.4	575.5	0.532	575.5	0.607	575.5	0.777	585.5	1.012
	575.6		575.6		575.6		575.6		585.6
	575.7		575.7		575.7		575.7		585.7
	575.8		575.8		575.8		575.8		585.8
	575.9		575.9		575.9		575.9		585.9
	576	0.404	576	0.537	576	0.613	576	0.784	586	1.021
	576.1		576.1		576.1		576.1		586.1
	576.2		576.2		576.2		576.2		586.2
	576.3		576.3		576.3		576.3		586.3
	576.4		576.4		576.4		576.4		586.4
	576.5	0.409	576.5	0.543	576.5	0.619	576.5	0.792	586.5	1.031
	576.6		576.6		576.6		576.6		586.6
	576.7		576.7		576.7		576.7		586.7
	576.8		576.8		576.8		576.8		586.8
	576.9		576.9		576.9		576.9		586.9
	577	0.413	577	0.548	577	0.626	577	0.799	587	1.041
	577.1		577.1		577.1		577.1		587.1
	577.2		577.2		577.2		577.2		587.2
	577.3		577.3		577.3		577.3		587.3
	577.4		577.4		577.4		577.4		587.4
	577.5	0.417	577.5	0.554	577.5	0.632	577.5	0.806	587.5	1.05
	577.6		577.6		577.6		577.6		587.6
	577.7		577.7		577.7		577.7		587.7
	577.8		577.8		577.8		577.8		587.8
	577.9		577.9		577.9		577.9		587.9
	578	0.421	578	0.56	578	0.639	578	0.813	588	1.06
	578.1		578.1		578.1		578.1		588.1
	578.2		578.2		578.2		578.2		588.2
	578.3		578.3		578.3		578.3		588.3
	578.4		578.4		578.4		578.4		588.4
	578.5	0.426	578.5	0.566	578.5	0.645	578.5	0.82	588.5	1.07
	578.6		578.6		578.6		578.6		588.6
	578.7		578.7		578.7		578.7		588.7
	578.8		578.8		578.8		578.8		588.8
	578.9		578.9		578.9		578.9		588.9
	579	0.429	579	0.572	579	0.652	579	0.827	589	1.081
	579.1		579.1		579.1		579.1		589.1
	579.2		579.2		579.2		579.2		589.2
	579.3		579.3		579.3		579.3		589.3
	579.4		579.4		579.4		579.4		589.4
	579.5	0.434	579.5	0.577	579.5	0.658	579.5	0.834	589.5	1.092
	579.6		579.6		579.6		579.6		589.6
	579.7		579.7		579.7		579.7		589.7
	579.8		579.8		579.8		579.8		589.8
	579.9		579.9		579.9		579.9		589.9
	580	0.438	580	0.583	580	0.665	580	0.842	590	1.103
	580.1		580.1		580.1		580.1		590.1
	580.2		580.2		580.2		580.2		590.2
	580.3		580.3		580.3		580.3		590.3
	580.4		580.4		580.4		580.4		590.4
	580.5	0.442	580.5	0.589	580.5	0.671	580.5	0.849	590.5	1.114
	580.6		580.6		580.6		580.6		590.6
	580.7		580.7		580.7		580.7		590.7
	580.8		580.8		580.8		580.8		590.8
	580.9		580.9		580.9		580.9		590.9
	581	0.446	581	0.595	581	0.678	581	0.857	591	1.124
	581.1		581.1		581.1		581.1		591.1
	581.2		581.2		581.2		581.2		591.2
	581.3		581.3		581.3		581.3		591.3
	581.4		581.4		581.4		581.4		591.4
	581.5	0.451	581.5	0.6	581.5	0.685	581.5	0.865	591.5	1.134
	581.6		581.6		581.6		581.6		591.6
	581.7		581.7		581.7		581.7		591.7
	581.8		581.8		581.8		581.8		591.8
	581.9		581.9		581.9		581.9		591.9
	582	0.456	582	0.606	582	0.691	582	0.873	592	1.144
	582.1		582.1		582.1		582.1		592.1
	582.2		582.2		582.2		582.2		592.2
	582.3		582.3		582.3		582.3		592.3
	582.4		582.4		582.4		582.4		592.4
	582.5	0.461	582.5	0.612	582.5	0.698	582.5	0.88	592.5	1.154
	582.6		582.6		582.6		582.6		592.6
	582.7		582.7		582.7		582.7		592.7
	582.8		582.8		582.8		582.8		592.8
	582.9		582.9		582.9		582.9		592.9
	583	0.465	583	0.618	583	0.705	583	0.888	593	1.164
	583.1		583.1		583.1		583.1		593.1
	583.2		583.2		583.2		583.2		593.2
	583.3		583.3		583.3		583.3		593.3
	583.4		583.4		583.4		583.4		593.4
	583.5	0.47	583.5	0.624	583.5	0.712	583.5	0.895	593.5	1.174
	583.6		583.6		583.6		583.6		593.6
	583.7		583.7		583.7		583.7		593.7
	583.8		583.8		583.8		583.8		593.8
	583.9		583.9		583.9		583.9		593.9
	584	0.475	584	0.63	584	0.719	584	0.903	594	1.184
	584.1		584.1		584.1		584.1		594.1
	584.2		584.2		584.2		584.2		594.2
	584.3		584.3		584.3		584.3		594.3
	584.4		584.4		584.4		584.4		594.4
	584.5	0.479	584.5	0.636	584.5	0.726	584.5	0.91	594.5	1.195
	584.6		584.6		584.6		584.6		594.6
	584.7		584.7		584.7		584.7		594.7
	584.8		584.8		584.8		584.8		594.8
	584.9		584.9		584.9		584.9		594.9
	585	0.484	585	0.644	585	0.733	585	0.918	595	1.205
	585.1		585.1		585.1		585.1		595.1
	585.2		585.2		585.2		585.2		595.2
	585.3		585.3		585.3		585.3		595.3
	585.4		585.4		585.4		585.4		595.4
	585.5	0.488	585.5	0.65	585.5	0.741	585.5	0.925	595.5	1.216
	585.6		585.6		585.6		585.6		595.6
	585.7		585.7		585.7		585.7		595.7
	585.8		585.8		585.8		585.8		595.8
	585.9		585.9		585.9		585.9		595.9
	586	0.493	586	0.657	586	0.748	586	0.933	596	1.226
	586.1		586.1		586.1		586.1		596.1
	586.2		586.2		586.2		586.2		596.2
	586.3		586.3		586.3		586.3		596.3
	586.4		586.4		586.4		586.4		596.4
	586.5	0.497	586.5	0.663	586.5	0.756	586.5	0.941	596.5	1.236
	586.6		586.6		586.6		586.6		596.6
	586.7		586.7		586.7		586.7		596.7
	586.8		586.8		586.8		586.8		596.8
	586.9		586.9		586.9		586.9		596.9
	587	0.502	587	0.669	587	0.763	587	0.949	597	1.247
	587.1		587.1		587.1		587.1		597.1
	587.2		587.2		587.2		587.2		597.2
	587.3		587.3		587.3		587.3		597.3
	587.4		587.4		587.4		587.4		597.4
	587.5	0.507	587.5	0.676	587.5	0.77	587.5	0.958	597.5	1.257
	587.6		587.6		587.6		587.6		597.6
	587.7		587.7		587.7		587.7		597.7
	587.8		587.8		587.8		587.8		597.8
	587.9		587.9		587.9		587.9		597.9
	588	0.511	588	0.682	588	0.778	588	0.966	598	1.267
	588.1		588.1		588.1		588.1		598.1
	588.2		588.2		588.2		588.2		598.2
	588.3		588.3		588.3		588.3		598.3
	588.4		588.4		588.4		588.4		598.4
	588.5	0.516	588.5	0.688	588.5	0.785	588.5	0.975	598.5	1.277
	588.6		588.6		588.6		588.6		598.6
	588.7		588.7		588.7		588.7		598.7
	588.8		588.8		588.8		588.8		598.8
	588.9		588.9		588.9		588.9		598.9
	589	0.521	589	0.694	589	0.792	589	0.983	599	1.287
	589.1		589.1		589.1		589.1		599.1
	589.2		589.2		589.2		589.2		599.2
	589.3		589.3		589.3		589.3		599.3
	589.4		589.4		589.4		589.4		599.4
	589.5	0.526	589.5	0.701	589.5	0.8	589.5	0.992	599.5	1.297
	589.6		589.6		589.6		589.6		599.6
	589.7		589.7		589.7		589.7		599.7
	589.8		589.8		589.8		589.8		599.8
	589.9		589.9		589.9		589.9		599.9
	590	0.531	590	0.708	590	0.807	590	1	600	1.307
	590.1		590.1		590.1		590.1		600.1
	590.2		590.2		590.2		590.2		600.2
	590.3		590.3		590.3		590.3		600.3
	590.4		590.4		590.4		590.4		600.4
	590.5	0.537	590.5	0.714	590.5	0.815	590.5	1.009	600.5	1.318
	590.6		590.6		590.6		590.6		600.6
	590.7		590.7		590.7		590.7		600.7
	590.8		590.8		590.8		590.8		600.8
	590.9		590.9		590.9		590.9		600.9
	591	0.542	591	0.721	591	0.822	591	1.017	601	1.328
	591.1		591.1		591.1		591.1		601.1
	591.2		591.2		591.2		591.2		601.2
	591.3		591.3		591.3		591.3		601.3
	591.4		591.4		591.4		591.4		601.4
	591.5	0.547	591.5	0.729	591.5	0.83	591.5	1.025	601.5	1.338
	591.6		591.6		591.6		591.6		601.6
	591.7		591.7		591.7		591.7		601.7
	591.8		591.8		591.8		591.8		601.8
	591.9		591.9		591.9		591.9		601.9
	592	0.552	592	0.736	592	0.838	592	1.033	602	1.349
	592.1		592.1		592.1		592.1		602.1
	592.2		592.2		592.2		592.2		602.2
	592.3		592.3		592.3		592.3		602.3
	592.4		592.4		592.4		592.4		602.4
	592.5	0.557	592.5	0.744	592.5	0.845	592.5	1.042	602.5	1.36
	592.6		592.6		592.6		592.6		602.6
	592.7		592.7		592.7		592.7		602.7
	592.8		592.8		592.8		592.8		602.8
	592.9		592.9		592.9		592.9		602.9
	593	0.561	593	0.75	593	0.853	593	1.051	603	1.37
	593.1		593.1		593.1		593.1		603.1
	593.2		593.2		593.2		593.2		603.2
	593.3		593.3		593.3		593.3		603.3
	593.4		593.4		593.4		593.4		603.4
	593.5	0.567	593.5	0.757	593.5	0.861	593.5	1.06	603.5	1.38
	593.6		593.6		593.6		593.6		603.6
	593.7		593.7		593.7		593.7		603.7
	593.8		593.8		593.8		593.8		603.8
	593.9		593.9		593.9		593.9		603.9
	594	0.572	594	0.764	594	0.869	594	1.068	604	1.39
	594.1		594.1		594.1		594.1		604.1
	594.2		594.2		594.2		594.2		604.2
	594.3		594.3		594.3		594.3		604.3
	594.4		594.4		594.4		594.4		604.4
	594.5	0.576	594.5	0.77	594.5	0.876	594.5	1.077	604.5	1.4
	594.6		594.6		594.6		594.6		604.6
	594.7		594.7		594.7		594.7		604.7
	594.8		594.8		594.8		594.8		604.8
	594.9		594.9		594.9		594.9		604.9
	595	0.581	595	0.777	595	0.884	595	1.086	605	1.41
	595.1		595.1		595.1		595.1		605.1
	595.2		595.2		595.2		595.2		605.2
	595.3		595.3		595.3		595.3		605.3
	595.4		595.4		595.4		595.4		605.4
	595.5	0.586	595.5	0.784	595.5	0.891	595.5	1.095	605.5	1.42
	595.6		595.6		595.6		595.6		605.6
	595.7		595.7		595.7		595.7		605.7
	595.8		595.8		595.8		595.8		605.8
	595.9		595.9		595.9		595.9		605.9
	596	0.591	596	0.79	596	0.898	596	1.103	606	1.43
	596.1		596.1		596.1		596.1		606.1
	596.2		596.2		596.2		596.2		606.2
	596.3		596.3		596.3		596.3		606.3
	596.4		596.4		596.4		596.4		606.4
	596.5	0.596	596.5	0.796	596.5	0.905	596.5	1.111	606.5	1.439
	596.6		596.6		596.6		596.6		606.6
	596.7		596.7		596.7		596.7		606.7
	596.8		596.8		596.8		596.8		606.8
	596.9		596.9		596.9		596.9		606.9
	597	0.6	597	0.803	597	0.913	597	1.12	607	1.448
	597.1		597.1		597.1		597.1		607.1
	597.2		597.2		597.2		597.2		607.2
	597.3		597.3		597.3		597.3		607.3
	597.4		597.4		597.4		597.4		607.4
	597.5	0.606	597.5	0.81	597.5	0.92	597.5	1.127	607.5	1.457
	597.6		597.6		597.6		597.6		607.6
	597.7		597.7		597.7		597.7		607.7
	597.8		597.8		597.8		597.8		607.8
	597.9		597.9		597.9		597.9		607.9
	598	0.61	598	0.818	598	0.928	598	1.135	608	1.465
	598.1		598.1		598.1		598.1		608.1
	598.2		598.2		598.2		598.2		608.2
	598.3		598.3		598.3		598.3		608.3
	598.4		598.4		598.4		598.4		608.4
	598.5	0.615	598.5	0.825	598.5	0.935	598.5	1.144	608.5	1.475
	598.6		598.6		598.6		598.6		608.6
	598.7		598.7		598.7		598.7		608.7
	598.8		598.8		598.8		598.8		608.8
	598.9		598.9		598.9		598.9		608.9
	599	0.62	599	0.831	599	0.942	599	1.152	609	1.484
	599.1		599.1		599.1		599.1		609.1
	599.2		599.2		599.2		599.2		609.2
	599.3		599.3		599.3		599.3		609.3
	599.4		599.4		599.4		599.4		609.4
	599.5	0.625	599.5	0.838	599.5	0.949	599.5	1.16	609.5	1.494
	599.6		599.6		599.6		599.6		609.6
	599.7		599.7		599.7		599.7		609.7
	599.8		599.8		599.8		599.8		609.8
[truncated: 3,002 more rows]

## Sheet: Fig. 3e
Fig. 3e	δ (ppm)	Intensity
	2.79985	-140864
	2.80033	-952200
	2.80081	-523940
	2.80128	-31313
	2.80176	-53390
	2.80224	72162
	2.80271	-21046
	2.80319	-2728
	2.80367	210288
	2.80414	760453
	2.80462	522486
	2.80509	427288
	2.80557	754864
	2.80605	714303
	2.80652	560210
	2.807	603501
	2.80748	382645
	2.80795	81752
	2.80843	35357
	2.80891	-196530
	2.80938	138385
	2.80986	15548
	2.81034	-25780
	2.81081	-168558
	2.81129	16201
	2.81177	638542
	2.81224	530181
	2.81272	336977
	2.8132	610651
	2.81367	987381
	2.81415	150322
	2.81463	599340
	2.81511	896744
	2.81558	727206
	2.81606	597467
	2.81654	-56635
	2.81701	-32926
	2.81749	-177457
	2.81797	-120023
	2.81844	97952
	2.81892	-54994
	2.8194	-40805
	2.81987	-331635
	2.82035	-480421
	2.82082	-399403
	2.8213	-558601
	2.82178	-347529
	2.82225	-742268
	2.82273	-1046810
	2.82321	146493
	2.82368	655977
	2.82416	565012
	2.82464	183019
	2.82511	161201
	2.82559	683382
	2.82607	673709
	2.82654	441514
	2.82702	397945
	2.8275	687541
	2.82797	480409
	2.82845	-318794
	2.82893	-120241
	2.8294	-84350
	2.82988	-666439
	2.83036	-427844
	2.83084	-828752
	2.83131	-654275
	2.83179	-162935
	2.83226	-309920
	2.83274	196638
	2.83322	82315
	2.83369	1178210
	2.83417	1369510
	2.83465	1272330
	2.83512	689642
	2.8356	342430
	2.83608	610661
	2.83655	1164050
	2.83703	1135000
	2.83751	750213
	2.83798	-469993
	2.83846	-680606
	2.83894	-323538
	2.83941	5006
	2.83989	297768
	2.84037	330742
	2.84084	344319
	2.84132	-232219
	2.8418	-195397
	2.84227	-367818
	2.84275	-239638
	2.84323	-20039
	2.8437	397029
	2.84418	191961
	2.84466	48292
	2.84514	175685
	2.84561	-108856
	2.84609	-28291
	2.84657	-232311
	2.84704	-411136
	2.84752	131635
	2.848	288250
	2.84847	441097
	2.84895	290152
	2.84943	-691769
	2.8499	-594214
	2.85038	-151067
	2.85085	227547
	2.85133	445797
	2.85181	607815
	2.85228	822337
	2.85276	284627
	2.85324	271118
	2.85371	384840
	2.85419	177422
	2.85467	229010
	2.85514	-230298
	2.85562	-903941
	2.8561	-579172
	2.85657	-329074
	2.85705	267491
	2.85753	356216
	2.858	-192354
	2.85848	-855862
	2.85896	-5693
	2.85943	146807
	2.85991	305697
	2.86039	505472
	2.86087	667506
	2.86134	523625
	2.86182	660021
	2.86229	946441
	2.86277	1036840
	2.86325	1202670
	2.86372	1073480
	2.8642	1032860
	2.86468	677032
	2.86515	145625
	2.86563	-466143
	2.86611	-670206
	2.86658	-899633
	2.86706	-627572
	2.86754	-278289
	2.86801	-504070
	2.86849	408934
	2.86897	871009
	2.86944	283345
	2.86992	-352202
	2.8704	-165641
	2.87087	-150659
	2.87135	-465231
	2.87183	214770
	2.8723	2461
	2.87278	-468107
	2.87326	-785424
	2.87373	-932264
	2.87421	-322400
	2.87469	57219
	2.87516	-399524
	2.87564	-803419
	2.87612	-672720
	2.87659	-459254
	2.87707	257251
	2.87755	274302
	2.87802	245834
	2.8785	300171
	2.87898	27412
	2.87945	355263
	2.87993	391876
	2.88041	-379147
	2.88088	-174178
	2.88136	376754
	2.88184	587372
	2.88231	425079
	2.88279	-586943
	2.88327	-525706
	2.88374	886903
	2.88422	1147470
	2.8847	549096
	2.88517	403685
	2.88565	-236669
	2.88613	-874824
	2.8866	-622498
	2.88708	-180238
	2.88756	134041
	2.88803	89287
	2.88851	7897
	2.88899	-706646
	2.88946	-300265
	2.88994	-117256
	2.89042	-111319
	2.89089	164518
	2.89137	-37047
	2.89185	-21944
	2.89232	357037
	2.8928	287072
	2.89328	-214210
	2.89375	558947
	2.89423	1118960
	2.89471	1469110
	2.89518	1002510
	2.89566	450699
	2.89614	576582
	2.89661	-231360
	2.89709	-236376
	2.89757	170126
	2.89804	467252
	2.89852	399016
	2.899	-1082810
	2.89947	-763267
	2.89995	-675995
	2.90043	-445488
	2.9009	425753
	2.90138	727718
	2.90186	411630
	2.90233	-49219
	2.90281	-229725
	2.90329	122773
	2.90376	67856
	2.90424	-143451
	2.90472	263188
	2.90519	206438
	2.90567	447750
	2.90615	82095
	2.90662	-45694
	2.9071	226707
	2.90758	491062
	2.90805	-89063
	2.90853	-984261
	2.90901	-583359
	2.90948	-470015
	2.90996	-369026
	2.91044	-518145
	2.91091	-673404
	2.91139	314168
	2.91187	24427
	2.91234	64793
	2.91282	28387
	2.9133	31322
	2.91377	-98832
	2.91425	-380840
	2.91473	-468787
	2.9152	-164959
	2.91568	187661
	2.91616	207418
	2.91663	-224389
	2.91711	-259396
	2.91759	-333216
	2.91806	-16690
	2.91854	107769
	2.91902	-179971
	2.91949	325220
	2.91997	333718
	2.92045	255323
	2.92092	438340
	2.9214	797611
	2.92188	304669
	2.92235	23981
	2.92283	88499
	2.92331	110154
	2.92378	3417
	2.92426	568935
	2.92474	1042890
	2.92521	1238530
	2.92569	734475
	2.92617	445259
	2.92664	573592
	2.92712	570656
	2.9276	197404
	2.92807	-59467
	2.92855	-178856
	2.92903	-80535
	2.9295	16229
	2.92998	46364
	2.93046	159515
	2.93093	441732
	2.93141	564984
	2.93189	580648
	2.93236	262545
	2.93284	319643
	2.93332	285460
	2.93379	396211
	2.93427	-211034
	2.93475	513343
	2.93522	1328650
	2.9357	1192820
	2.93618	309862
	2.93665	-208138
	2.93713	-529841
	2.93761	44917
	2.93808	761515
	2.93856	1010670
	2.93904	1262820
	2.93951	1115960
	2.93999	712021
	2.94047	54763
	2.94094	-506041
	2.94142	-240838
	2.9419	-233626
	2.94237	-223276
	2.94285	-259203
	2.94333	124625
	2.9438	-132728
	2.94428	-1170040
	2.94476	-1053240
	2.94523	-792322
	2.94571	-443341
	2.94619	-92194
	2.94666	707427
	2.94714	252610
	2.94762	-146803
	2.94809	-215356
	2.94857	-346908
	2.94905	290410
	2.94952	205438
	2.95	-491245
	2.95048	-278888
	2.95095	-342427
	2.95143	-335546
	2.95191	-417239
	2.95238	-263151
	2.95286	-112282
	2.95334	163245
	2.95381	-156807
	2.95429	-407910
	2.95477	-866363
	2.95524	-918192
	2.95572	-736107
	2.9562	-660007
	2.95667	-1001610
	2.95715	-740753
	2.95763	-433711
	2.9581	-602382
	2.95858	-176526
	2.95906	415994
	2.95953	314789
	2.96001	-308945
	2.96049	-359259
	2.96096	-633403
	2.96144	-102702
	2.96192	500147
	2.96239	186160
	2.96287	117330
	2.96335	433023
	2.96382	146899
	2.9643	113319
	2.96478	-261588
	2.96525	-489452
	2.96573	-174872
	2.96621	665469
	2.96668	360942
	2.96716	-261307
	2.96764	575316
	2.96811	748582
	2.96859	168501
	2.96907	-204946
	2.96954	30872
	2.97002	389976
	2.9705	776912
	2.97097	672377
	2.97145	-160258
	2.97193	15933
	2.9724	791357
	2.97288	1078480
	2.97336	707008
	2.97383	669135
	2.97431	587887
	2.97479	466530
	2.97526	487461
	2.97574	372298
	2.97622	387967
	2.97669	117686
	2.97717	186784
	2.97765	194185
	2.97812	342663
	2.9786	537845
	2.97908	100040
	2.97955	-291716
	2.98003	50806
	2.98051	496533
	2.98098	-205642
	2.98146	-913883
	2.98194	-677915
	2.98241	-459231
	2.98289	-773077
	2.98337	-668284
	2.98384	-802595
	2.98432	-831435
	2.9848	-128331
	2.98527	336230
	2.98575	62505
	2.98623	-640315
	2.9867	-1094590
	2.98718	-1063090
	2.98766	-1222260
	2.98813	-843635
	2.98861	-181784
	2.98909	-174316
	2.98956	-755297
	2.99004	-244477
	2.99052	606948
	2.99099	610911
	2.99147	656173
	2.99195	221473
	2.99242	93868
	2.9929	-416162
	2.99338	-263691
	2.99385	-258748
	2.99433	-298407
	2.99481	162198
	2.99528	57203
	2.99576	596756
	2.99624	554090
	2.99671	364886
	2.99719	452425
	2.99767	104347
	2.99814	483935
	2.99862	829432
	2.99909	576607
	2.99957	800291
	3.00005	1087640
	3.00052	1563050
	3.001	1366680
	3.00148	721899
	3.00195	931735
	3.00243	432167
	3.00291	218371
	3.00338	124445
	3.00386	121261
	3.00434	-286514
	3.00481	4850
	3.00529	390795
	3.00577	98946
	3.00624	9789
	3.00672	-364057
	3.0072	-635746
	3.00767	-548433
	3.00815	81872
	3.00863	-92769
	3.0091	-668178
	3.00958	-67495
	3.01006	61418
	3.01054	571271
	3.01101	433601
	3.01149	-76432
	3.01197	264037
	3.01244	-42955
	3.01292	-276848
	3.0134	-657509
	3.01387	-469581
	3.01435	-506679
	3.01483	-487760
	3.0153	-205409
	3.01578	-459502
	3.01625	-289589
	3.01673	342112
	3.01721	549233
	3.01768	434075
	3.01816	-353837
	3.01864	-938251
	3.01911	-847022
	3.01959	-197675
	3.02007	145631
	3.02054	16226
	3.02102	-64748
	3.0215	-388406
	3.02197	-542035
	3.02245	-143821
	3.02293	-102774
	3.0234	-251982
	3.02388	20483
	3.02436	-94432
	3.02483	-621372
	3.02531	-983886
	3.02579	-848912
	3.02627	-910388
	3.02674	-195135
	3.02722	-346058
	3.0277	-251541
	3.02817	88979
	3.02865	-167596
	3.02912	-230108
	3.0296	-240688
	3.03008	59961
	3.03055	126791
	3.03103	655704
	3.03151	838930
	3.03198	910184
	3.03246	1197690
	3.03294	1148180
	3.03341	685070
	3.03389	-98609
	3.03437	78489
	3.03484	108493
	3.03532	285878
	3.0358	-182945
	3.03627	432703
	3.03675	159614
	3.03723	-431220
	3.0377	-10449
	3.03818	-303983
	3.03866	-728738
	3.03913	-835684
	3.03961	-1208650
	3.04009	-570067
	3.04057	239577
	3.04104	183679
	3.04152	-292281
	3.042	449627
	3.04247	300577
	3.04295	-861558
	3.04343	-791852
	3.0439	-382911
	3.04438	-329679
	3.04486	-234393
	3.04533	-307255
	3.04581	-280520
	3.04628	182440
	3.04676	536025
	3.04724	351833
	3.04771	-640361
	3.04819	-925834
	3.04867	-1160780
	3.04914	-154460
	3.04962	261813
	3.0501	221922
	3.05057	-104742
	3.05105	-263291
	3.05153	-758713
	3.052	-598233
	3.05248	-1010570
	3.05296	-773543
	3.05343	-462606
	3.05391	-326306
	3.05439	68376
	3.05486	-438487
	3.05534	-302902
	3.05582	-94380
	3.05629	2817
	3.05677	-145229
	3.05725	-180368
	3.05772	-237482
	3.0582	-729217
	3.05868	-224574
	3.05915	306967
	3.05963	-262592
	3.06011	-481673
	3.06058	229901
	3.06106	460343
	3.06154	87213
	3.06201	72358
	3.06249	-354076
	3.06297	-312886
	3.06344	-237721
	3.06392	-231074
	3.0644	603131
	3.06487	593499
	3.06535	440832
	3.06583	263796
	3.0663	-227544
	3.06678	385871
	3.06726	907886
	3.06773	331705
	3.06821	52502
	3.06869	-275021
	3.06916	-80677
	3.06964	-188758
	3.07012	-1063740
	3.07059	-725610
	3.07107	-261214
	3.07155	520234
	3.07202	326725
	3.0725	-96172
	3.07298	-82791
	3.07345	-27317
	3.07393	-34468
	3.07441	-154212
	3.07488	47918
	3.07536	281727
	3.07584	-23318
	3.07631	-553938
	3.07679	-730501
	3.07727	-927365
	3.07774	-420017
	3.07822	-221066
	3.0787	112882
	3.07917	153368
	3.07965	74112
	3.08013	264297
	3.0806	620870
	3.08108	48565
	3.08156	-440320
	3.08203	86507
	3.08251	-402455
	3.08299	-999506
	3.08346	-1058640
	3.08394	-282605
	3.08442	59524
	3.08489	-266936
	3.08537	-668338
	3.08585	-31243
	3.08632	447184
	3.0868	162923
	3.08728	14250
	3.08775	983869
	3.08823	1411460
	3.08871	830490
	3.08918	465045
	3.08966	-170932
	3.09014	376725
	3.09061	-56939
	3.09109	-705584
	3.09157	-397637
	3.09204	-707389
	3.09252	-1038580
	3.093	-544954
	3.09347	-587502
	3.09395	-213219
	3.09443	-203632
	3.0949	-84320
	3.09538	576219
	3.09586	800268
	3.09633	843079
	3.09681	592640
	3.09729	-264903
	3.09776	-1026740
	3.09824	-966359
	3.09872	-451972
	3.09919	-341293
	3.09967	-166276
	3.10015	328135
	3.10062	-773088
	3.1011	-987305
	3.10158	-146574
	3.10205	-72228
	3.10253	-824304
	3.10301	-792971
	3.10348	174409
	3.10396	434973
	3.10444	444543
	3.10491	655236
	3.10539	987252
	3.10587	184385
	3.10634	-202150
	3.10682	202054
	3.1073	-128413
	3.10777	-239746
	3.10825	-92108
	3.10873	-287187
	3.1092	-586882
	3.10968	-385867
	3.11016	-321057
	3.11063	168344
	3.11111	453787
	3.11159	-50271
	3.11206	-588250
	3.11254	-575864
	3.11302	-1194400
	3.11349	-1031410
	3.11397	336955
	3.11445	690262
	3.11492	465830
	3.1154	338994
	3.11588	300652
	3.11635	8041
	3.11683	257107
	3.11731	-209552
	3.11778	-711010
	3.11826	-893843
	3.11874	-851162
	3.11921	63800
	3.11969	966583
	3.12017	831567
	3.12064	496602
	3.12112	739528
	3.1216	674002
	3.12207	615803
	3.12255	352644
	3.12303	-163437
	3.1235	-75475
	3.12398	-380624
	3.12446	-596517
	3.12493	65136
	3.12541	205845
	3.12589	-705283
	3.12636	-939803
	3.12684	-528433
	3.12732	-282257
	3.12779	-354881
	3.12827	-305888
	3.12875	-484974
	3.12922	-692376
	3.1297	353387
	3.13018	1202470
	3.13065	681501
	3.13113	675198
	3.13161	842329
	3.13208	564500
	3.13256	101716
	3.13304	-327360
	3.13351	-119674
	3.13399	-128812
	3.13447	-555091
	3.13494	83269
	3.13542	499202
	3.1359	16911
	3.13637	201999
	3.13685	258514
	3.13733	-84420
	3.1378	152925
	3.13828	-148716
	3.13876	-380198
	3.13923	-78740
	3.13971	93280
	3.14019	1121470
	3.14066	1198290
	3.14114	-223911
	3.14162	-319423
	3.14209	543669
	3.14257	705180
	3.14305	678598
	3.14352	719739
	3.144	685099
	3.14448	-367823
	3.14495	-587162
	3.14543	-218652
	3.14591	-550653
	3.14638	-242320
	3.14686	310283
	3.14734	355967
	3.14781	421464
	3.14829	34737
	3.14877	-582919
	3.14924	-44803
	3.14972	-24771
	3.1502	-616900
	3.15067	-437653
	3.15115	-367603
	3.15163	-108149
	3.1521	75281
	3.15258	-54236
	3.15306	-130231
	3.15353	131531
	3.15401	373359
	3.15449	195090
	3.15496	-322496
	3.15544	-35738
	3.15592	922296
	3.15639	901741
	3.15687	158834
	3.15735	-62239
	3.15782	116903
	3.1583	-35141
	3.15878	-138475
	3.15925	106581
	3.15973	-38844
	3.16021	332390
	3.16068	163383
	3.16116	-243683
	3.16164	-679755
	3.16211	493220
	3.16259	323321
	3.16307	-338345
	3.16354	176091
	3.16402	603887
	3.1645	237562
	3.16497	-388009
	3.16545	-5744
	3.16593	626081
	3.1664	671074
	3.16688	187521
	3.16736	438933
	3.16783	602581
	3.16831	461515
	3.16879	-414261
	3.16926	-811754
	3.16974	-951576
	3.17022	-1329090
	3.17069	-1170830
	3.17117	-1109860
	3.17165	-1262470
	3.17212	-731609
	3.1726	56486
	3.17308	486918
	3.17355	706879
	3.17403	614088
	3.17451	437174
	3.17498	455663
	3.17546	436866
	3.17594	37812
	3.17641	339654
	3.17689	633255
	3.17737	448481
	3.17784	697
	3.17832	225483
	3.1788	168048
	3.17927	187327
	3.17975	238580
	3.18023	674645
	3.1807	639599
	3.18118	191449
	3.18166	-474400
	3.18213	-405011
	3.18261	454785
	3.18309	-42941
	3.18356	-518190
	3.18404	-61953
	3.18452	311926
	3.18499	7167
	3.18547	-261612
	3.18595	459623
	3.18642	825055
	3.1869	475841
	3.18738	122102
	3.18785	632064
	3.18833	743124
	3.1888	761478
	3.18928	905214
	3.18976	634109
	3.19023	406782
	3.19071	35723
	3.19119	-132123
	3.19167	-98427
	3.19214	-440682
	3.19262	-891271
	3.1931	-1001810
	3.19357	-1320570
	3.19405	-583878
	3.19453	-297951
	3.195	-91140
	3.19548	435941
	3.19595	32447
	3.19643	-562034
	3.19691	-170300
	3.19738	255235
	3.19786	39170
	3.19834	-99070
	3.19881	1558
	3.19929	345004
	3.19977	837479
	3.20024	332353
	3.20072	116073
	3.2012	-156543
	3.20167	-352758
	3.20215	-300515
	3.20263	-353890
	3.2031	-305666
	3.20358	-123716
	3.20406	-159764
	3.20453	427395
	3.20501	1113620
	3.20549	1117560
	3.20597	690466
	3.20644	603633
	3.20692	732875
	3.2074	-110190
	3.20787	-787738
	3.20835	-280669
	3.20883	-371317
	3.2093	-728878
	3.20978	-885090
	3.21026	-327751
	3.21073	472196
	3.21121	399652
	3.21168	716628
	3.21216	605924
	3.21264	-18481
	3.21311	-178722
	3.21359	-345058
	3.21407	-210036
	3.21454	449562
	3.21502	685082
	3.2155	112720
	3.21597	6774
	3.21645	595236
	3.21693	941467
	3.2174	749605
	3.21788	724786
	3.21836	327764
	3.21883	314635
	3.21931	402409
	3.21979	-116461
	3.22026	-591632
	3.22074	-259375
	3.22122	340873
	3.2217	1180820
	3.22217	726400
	3.22265	89795
	3.22313	-150487
	3.2236	-38317
	3.22408	-396951
	3.22456	88567
	3.22503	548898
	3.22551	227666
	3.22598	-564243
	3.22646	-212280
	3.22694	49479
	3.22741	141216
	3.22789	196426
	3.22837	-216047
	3.22884	-328648
	3.22932	-247741
	3.2298	-627196
	3.23027	-241702
	3.23075	412889
	3.23123	-501611
	3.2317	-904112
	3.23218	-527891
	3.23266	-168052
	3.23313	-177068
	3.23361	-422761
	3.23409	-285171
	3.23456	-139028
	3.23504	-30584
	3.23552	-240129
	3.236	-534150
	3.23647	-1065180
	3.23695	-1685010
	3.23743	-1123290
	3.2379	-716722
	3.23838	-537821
	3.23886	-798442
	3.23933	-638740
	3.23981	-878381
	3.24028	-771346
	3.24076	344308
	3.24124	617718
	3.24171	769690
	3.24219	778795
	3.24267	1034270
	3.24314	389288
	3.24362	-131277
	3.2441	-178862
	3.24457	-406511
	3.24505	-601673
	3.24553	-948193
	3.246	-1282340
	3.24648	-776361
	3.24696	-477280
	3.24743	-1255980
	3.24791	-1305510
	3.24839	-1050800
	3.24886	-30156
	3.24934	-268545
	3.24982	-565807
	3.25029	-778271
	3.25077	-943632
	3.25125	-917665
	3.25172	-644369
	3.2522	142874
	3.25268	475405
	3.25315	469033
	3.25363	103469
	3.25411	-183058
	3.25458	-522267
	3.25506	-408231
	3.25554	-325404
	3.25601	-128661
	3.25649	-271138
	3.25697	-729022
	3.25744	-143928
	3.25792	-49339
	3.2584	645449
	3.25887	100747
	3.25935	-422319
	3.25983	-123949
	3.2603	111771
	3.26078	353855
	3.26126	486295
	3.26173	-16304
	3.26221	101190
	3.26269	143353
	3.26316	194462
	3.26364	-206020
	3.26412	-459352
	3.26459	-270439
	3.26507	347049
	3.26555	401302
	3.26602	-102505
	3.2665	-349666
	3.26698	-763588
	3.26745	-583743
	3.26793	217150
	3.26841	517576
	3.26888	4721
	3.26936	-54920
	3.26984	150512
	3.27031	776407
	3.27079	668214
	3.27127	352090
	3.27174	268046
	3.27222	1479670
	3.2727	1323920
	3.27317	184723
	3.27365	-20518
	3.27413	-291058
	3.2746	-209376
	3.27508	200702
	3.27556	-142124
	3.27603	-120933
	3.27651	-160765
	3.27699	-198462
	3.27746	-448356
	3.27794	-883643
	3.27842	-584495
	3.27889	-415003
	3.27937	-704296
	3.27985	-986193
	3.28032	-400794
	3.2808	-340406
	3.28128	-369403
	3.28175	-119914
	3.28223	-450734
	3.28271	-516211
	3.28318	-355212
	3.28366	99039
	3.28414	823013
	3.28461	328955
	3.28509	17042
	3.28557	-447986
	3.28604	-575020
	3.28652	-390437
	3.287	-719829
	3.28747	-586422
	3.28795	-127705
	3.28843	14642
	3.2889	273312
	3.28938	-521919
	3.28986	-1040510
	3.29033	-34089
	3.29081	-80812
	3.29129	-435267
	3.29176	-1069940
	3.29224	-923186
	3.29272	-612253
	3.29319	-917728
	3.29367	-1079870
	3.29415	-932860
	3.29462	-697657
	3.2951	-546424
	3.29558	309786
	3.29605	70263
	3.29653	-214885
	3.29701	-434116
	3.29748	-862541
	3.29796	-760471
	3.29844	-1052370
	3.29891	-1043320
	3.29939	-939886
	3.29987	-839663
	3.30034	-1219610
	3.30082	-1599830
	3.3013	-1212220
	3.30177	-328830
	3.30225	-262042
	3.30273	99204
	3.3032	543923
	3.30368	385083
	3.30416	-44879
	3.30463	-392450
	3.30511	-602146
	3.30559	-716301
	3.30606	-717512
	3.30654	-1057830
	3.30702	-1042640
	3.30749	-67275
	3.30797	-343836
	3.30845	-602088
	3.30892	-463508
	3.3094	244649
	3.30988	355513
	3.31035	-495468
	3.31083	-465558
	3.31131	-283475
	3.31178	-235799
	3.31226	-542843
	3.31274	-411848
	3.31321	-181194
	3.31369	39168
	3.31417	-180248
	3.31464	-436272
	3.31512	-673877
	3.3156	-679544
	3.31607	-469236
	3.31655	-717291
	3.31703	-453378
	3.3175	159174
	3.31798	-216856
	3.31846	-183859
	3.31893	-138912
	3.31941	-680179
	3.31989	-870915
	3.32036	-413940
	3.32084	-332353
	3.32132	-83785
	3.32179	300883
	3.32227	238887
	3.32275	-247778
	3.32322	13027
	3.3237	-511006
	3.32418	-1521630
	3.32465	-1723590
	3.32513	-1582680
	3.32561	-987456
	3.32608	-717188
	3.32656	-715622
	3.32704	-668643
	3.32751	-1046710
	3.32799	-1157800
	3.32847	-1063330
	3.32894	-730678
	3.32942	-605452
	3.3299	-1212260
	3.33037	-1008920
	3.33085	-304392
	3.33133	-102283
	3.3318	-373453
	3.33228	-998863
	3.33276	-1284020
	3.33323	-1174690
	3.33371	-1209690
	3.33419	-1270230
	3.33466	-940041
	3.33514	-1072840
	3.33562	-987581
	3.33609	-876721
	3.33657	-1012790
	3.33705	-1663880
	3.33752	-1308350
	3.338	-1383230
	3.33848	-959098
	3.33895	1281100
	3.33943	4503940
	3.33991	8980150
	3.34038	10418700
	3.34086	9008970
	3.34134	6761220
	3.34181	4383630
	3.34229	3567030
	3.34277	2597260
	3.34324	1709060
	3.34372	909649
	3.3442	850278
	3.34467	746570
	3.34515	926719
	3.34563	1044090
	3.3461	709367
	3.34658	748588
	3.34706	1533010
	3.34753	1795510
	3.34801	1524860
	3.34849	679151
	3.34896	401650
	3.34944	306461
	3.34992	200250
	3.35039	844342
	3.35087	703538
	3.35135	916095
	3.35182	836285
	3.3523	661945
	3.35278	922395
	3.35325	755528
	3.35373	1072470
	3.35421	247851
	3.35468	-865558
	3.35516	-381045
	3.35564	73818
	3.35611	-889032
	3.35659	-672410
	3.35707	-526549
	3.35754	-103865
	3.35802	454354
	3.3585	889140
	3.35897	802723
	3.35945	669538
	3.35993	649890
	3.3604	657675
	3.36088	1035360
	3.36136	651243
	3.36183	700889
	3.36231	898853
	3.36279	1075380
	3.36326	695325
	3.36374	335682
	3.36422	-22991
	3.36469	69271
	3.36517	-324990
	3.36565	-106677
	3.36612	28999
	3.3666	200146
	3.36708	215072
	3.36755	-146641
	3.36803	-704214
	3.36851	-625450
	3.36898	-124992
	3.36946	518005
	3.36994	806232
	3.37041	1056640
	3.37089	1321340
	3.37137	1167900
	3.37184	833282
	3.37232	453801
	3.3728	11931
	3.37327	-195497
	3.37375	-276662
	3.37423	-190644
	3.3747	-436829
	3.37518	-595196
	3.37566	-126001
	3.37613	19379
	3.37661	-256575
	3.37709	596412
	3.37756	290677
	3.37804	-282400
	3.37852	-412668
	3.37899	-142226
	3.37947	537837
	3.37995	329662
	3.38042	-107196
	3.3809	-156701
	3.38138	-79982
	3.38185	287790
	3.38233	102893
	3.38281	-222463
	3.38328	-293390
	3.38376	-337580
	3.38424	-257579
	3.38471	1252
	3.38519	-71451
	3.38567	-8679
	3.38614	445068
	3.38662	186353
	3.3871	-524923
	3.38757	-748896
	3.38805	-214097
	3.38853	-249333
	3.389	-515020
	3.38948	-391900
	3.38996	-307774
	3.39043	265961
	3.39091	35604
	3.39139	-249649
	3.39186	-812486
	3.39234	-1079970
	3.39282	-1105880
	3.39329	-1468460
	3.39377	-1143530
	3.39425	-635050
	3.39472	-238504
	3.3952	357663
	3.39568	232883
	3.39615	368035
	3.39663	96550
	3.39711	-789196
	3.39758	-621216
	3.39806	59648
	3.39854	108724
	3.39901	-432371
	3.39949	-780212
	3.39997	-421693
	3.40044	-581953
	3.40092	-575589
	3.4014	-447670
	3.40187	-745259
	3.40235	-1376270
	3.40283	-1115230
	3.4033	-210148
	3.40378	447196
	3.40426	138309
	3.40473	-68042
	3.40521	-212415
	3.40569	-625353
	3.40616	-594445
	3.40664	5448
	3.40711	-170774
	3.40759	-213143
	3.40807	475036
	3.40854	377009
	3.40902	271762
	3.4095	-91030
	3.40997	48270
	3.41045	-115805
	3.41093	-561206
	3.4114	-559434
	3.41188	-684101
	3.41236	-510758
	3.41283	-511076
	3.41331	-336111
	3.41379	-521956
	3.41426	-435833
	3.41474	459863
	3.41522	653297
	3.41569	-113504
	3.41617	13096
	3.41665	670968
	3.41712	1018350
	3.4176	577465
	3.41808	597740
	3.41855	180944
	3.41903	-464857
	3.41951	-183126
	3.41998	-184242
	3.42046	-323353
	3.42094	170359
	3.42141	524783
	3.42189	230153
	3.42237	-64803
	3.42284	20618
	3.42332	476519
	3.4238	268889
	3.42427	395
	3.42475	595733
	3.42523	1001870
	3.4257	939881
	3.42618	863073
	3.42666	765440
	3.42713	267273
	3.42761	-109117
	3.42809	169351
	3.42856	210115
	3.42904	73141
	3.42952	15248
	3.42999	111286
	3.43047	26996
	3.43095	217888
	3.43142	232169
	3.4319	-176144
	3.43238	-426560
	3.43285	-346405
	3.43333	582839
	3.43381	670938
	3.43428	-103502
	3.43476	-217573
	3.43524	342412
	3.43571	848968
	3.43619	17499
	3.43667	-194713
	3.43714	-458972
	3.43762	-386892
	3.4381	-263321
	3.43857	115110
	3.43905	491946
	3.43953	365522
	3.44	-140976
	3.44048	-272207
	3.44096	-407456
	3.44143	-413438
	3.44191	-425214
	3.44239	-148914
	3.44286	38821
	3.44334	-35211
	3.44382	389607
	3.44429	189945
	3.44477	-610255
	3.44525	-532613
	3.44572	-190845
	3.4462	36694
	3.44668	34292
	3.44715	-102370
	3.44763	66662
	3.44811	274730
	3.44858	563571
	3.44906	117955
	3.44954	-99252
	3.45001	-378639
	3.45049	-271146
	3.45097	346528
	3.45144	35086
	3.45192	-463455
	3.4524	-966844
	3.45287	-814619
	3.45335	-660258
	3.45383	-612034
	3.4543	-321891
	3.45478	240449
	3.45526	-264142
	3.45573	-488248
	3.45621	-120097
	3.45669	-188887
	3.45716	-476637
	3.45764	-124021
	3.45812	140533
	3.45859	-81637
	3.45907	-68770
	3.45955	-52353
	3.46002	-48438
	3.4605	-725840
	3.46098	-1030800
	3.46145	-408028
	3.46193	886287
	3.46241	578584
	3.46288	-482302
	3.46336	14904
	3.46384	326515
	3.46431	593853
	3.46479	698451
	3.46527	723905
	3.46574	384032
	3.46622	160213
	3.4667	424131
	3.46717	443649
	3.46765	-164333
	3.46813	-652349
	3.4686	-468800
	3.46908	-270361
	3.46956	-573879
	3.47003	-1041130
	3.47051	-1459230
	3.47099	-1128040
	3.47146	-1001610
	3.47194	-579304
	3.47242	-484678
	3.47289	-1142460
	3.47337	-1310660
	3.47385	-1007740
	3.47432	-918068
	3.4748	-536064
	3.47528	-356515
	3.47575	-765693
	3.47623	-220079
	3.47671	168694
	3.47718	-38824
	3.47766	127201
	3.47814	-1358
	3.47861	177553
	3.47909	-156509
	3.47957	-401979
	3.48004	-447997
	3.48052	-598649
	3.481	-72918
	3.48147	-272496
	3.48195	-586417
	3.48243	19817
	3.4829	-129606
	3.48338	99252
	3.48386	766159
	3.48433	812365
	3.48481	202351
	3.48529	-337065
	3.48576	-413146
	3.48624	-468700
	3.48672	-402915
	3.48719	-65148
	3.48767	408778
	3.48815	-206026
	3.48862	-762926
	3.4891	-745269
	3.48958	-464981
	3.49005	14996
	3.49053	-350770
	3.49101	-702351
	3.49148	-494895
	3.49196	-397675
	3.49244	-329777
	3.49291	-216976
	3.49339	-280035
	3.49387	-1483960
	3.49434	-1347020
	3.49482	-355111
	3.4953	436813
	3.49577	891918
	3.49625	329918
	3.49673	193607
	3.4972	438255
	3.49768	146250
	3.49816	-583134
	3.49863	-196819
	3.49911	160564
	3.49959	-198796
	3.50006	456903
	3.50054	338661
	3.50102	-138453
	3.50149	-396882
	3.50197	161156
	3.50245	330911
	3.50292	-3110
	3.5034	-93647
	3.50388	-281858
	3.50435	-491192
	3.50483	-228066
	3.50531	118660
	3.50578	24396
	3.50626	-484880
	3.50674	-980294
	3.50721	-1204340
	3.50769	-1020740
	3.50817	-143650
	3.50864	-113759
	3.50912	-49036
	3.5096	-28248
	3.51007	311631
	3.51055	319127
	3.51103	-206747
	3.5115	-290561
	3.51198	-506273
	3.51246	-374738
	3.51293	-159517
	3.51341	-612490
	3.51389	-875334
	3.51436	-1130270
	3.51484	-687644
	3.51532	-5507
	3.51579	75764
	3.51627	-377206
	3.51675	-695749
	3.51722	-800438
	3.5177	-847611
	3.51818	-1208030
	3.51865	-795301
	3.51913	-258869
	3.51961	-263114
	3.52008	-154067
	3.52056	-61485
	3.52104	-439515
	3.52151	-238820
	3.52199	163186
	3.52247	-311274
	3.52294	-707223
	3.52342	-1003010
	3.5239	-507543
	3.52437	45971
	3.52485	194458
	3.52533	-242326
	3.5258	-602802
	3.52628	-736967
	3.52676	-551452
	3.52723	-799591
	3.52771	-165735
	3.52819	271136
	3.52866	-178078
	3.52914	-466845
	3.52962	-747433
	3.53009	-643025
	3.53057	-850113
	3.53105	-1336680
	3.53152	-933562
	3.532	-133260
	3.53248	-346223
	3.53295	489788
	3.53343	892791
	3.53391	406403
	3.53438	121804
	3.53486	235493
	3.53534	929528
	3.53581	194439
	3.53629	-444716
	3.53677	-572212
	3.53724	-389744
	3.53772	34882
	3.5382	-92341
	3.53867	218328
	3.53915	578615
	3.53963	65505
	3.5401	94478
	3.54058	-487935
	3.54106	-563384
	3.54153	-562234
	3.54201	-804423
	3.54249	-997625
	3.54296	-307266
	3.54344	109929
	3.54392	-672030
	3.54439	-497396
	3.54487	-778678
	3.54535	-670987
	3.54582	-580770
	3.5463	-737712
	3.54678	82519
	3.54725	7570
	3.54773	-169689
	3.54821	298681
	3.54868	-93141
	3.54916	-594559
	3.54964	-21848
	3.55011	839909
	3.55059	1000800
	3.55107	659235
	3.55154	233358
	3.55202	573771
	3.5525	858480
	3.55297	389494
	3.55345	184863
	3.55393	-437617
	3.5544	-441446
	3.55488	215346
	3.55536	-849784
	3.55583	-959681
	3.55631	-207540
	3.55679	217181
	3.55726	542815
	3.55774	427685
	3.55822	-582873
	3.55869	-983012
	3.55917	-1022650
	3.55965	-539907
	3.56012	-314281
	3.5606	-243006
	3.56108	28448
	3.56155	-447354
	3.56203	-332894
	3.56251	-197235
	3.56298	-15394
	3.56346	423577
	3.56394	360894
	3.56441	202797
	3.56489	356816
	3.56537	5790
	3.56584	203198
	3.56632	-184996
	3.5668	-710723
	3.56727	-401450
	3.56775	-193305
	3.56823	-320079
	3.5687	-275005
	3.56918	-473292
	3.56966	-1025410
	3.57013	-700371
	3.57061	-24750
	3.57109	-472022
	3.57156	-349918
	3.57204	-384417
	3.57251	-539653
	3.57299	367634
	3.57347	595225
	3.57394	-14199
	3.57442	-278025
	3.5749	-299578
	3.57537	-252780
	3.57585	-308725
	3.57633	-282703
	3.5768	-157186
	3.57728	-35343
	3.57776	374721
	3.57823	372596
	3.57871	88161
	3.57919	32284
	3.57966	-306041
	3.58014	-318119
	3.58062	-262115
	3.58109	-561087
	3.58157	-490757
	3.58205	-567575
	3.58253	-404151
	3.583	-478397
	3.58348	-371668
	3.58396	-78227
	3.58443	-101560
	3.58491	-118464
	3.58539	-28376
	3.58586	-413948
	3.58634	-1075640
	3.58681	-1591760
	3.58729	-1791020
	3.58777	-1111250
	3.58824	-910185
	3.58872	-443304
	3.5892	-163898
	3.58967	48056
	3.59015	128682
	3.59063	-86604
	3.5911	-535668
	3.59158	-740235
	3.59206	-138512
	3.59253	-210341
	3.59301	-310999
	3.59349	-331614
	3.59396	-44422
	3.59444	712850
	3.59492	584090
	3.59539	370657
	3.59587	360101
	3.59635	-7565
	3.59682	46151
	3.5973	730417
	3.59778	26808
	3.59826	-640672
	3.59873	-547023
	3.59921	-374102
	3.59969	-58856
	3.60016	260283
	3.60064	139262
	3.60112	-440564
	3.60159	-376778
	3.60207	-427375
	3.60254	-814599
	3.60302	-1094130
	3.6035	-875864
	3.60397	-859203
	3.60445	421805
	3.60493	999267
	3.6054	1125090
	3.60588	1110380
	3.60636	292784
	3.60683	-25370
	3.60731	348707
	3.60779	394094
	3.60826	203327
	3.60874	-280120
	3.60922	-36916
	3.60969	-129586
	3.61017	-436860
	3.61065	224221
	3.61112	-278711
	3.6116	-678436
	3.61208	-297528
	3.61256	-745203
	3.61303	-490498
	3.61351	-318676
	3.61399	-569507
	3.61446	-588625
	3.61494	-1375310
	3.61542	-1160830
	3.61589	-957164
	3.61637	-557699
	3.61684	-98603
	3.61732	-283432
	3.6178	-1401820
	3.61827	-1424080
	3.61875	-634851
	3.61923	-274369
	3.6197	-316769
	3.62018	-654202
	3.62066	-668816
	3.62113	-726010
	3.62161	-416548
	3.62209	387236
	3.62256	438248
	3.62304	516978
	3.62352	180041
	3.62399	16911
	3.62447	50760
	3.62495	174685
	3.62542	-160611
	3.6259	-11834
	3.62638	50546
	3.62685	154544
	3.62733	533078
	3.62781	1281920
	3.62829	1236170
	3.62876	724527
	3.62924	910583
	3.62971	413320
	3.63019	88104
	3.63067	277387
	3.63114	91568
	3.63162	-276504
	3.6321	-520755
	3.63257	-1210490
	3.63305	-1148840
	3.63353	-900377
	3.634	-621352
	3.63448	-229638
	3.63496	177428
	3.63543	1036250
	3.63591	1054270
	3.63639	329690
	3.63686	-428150
	3.63734	-569681
	3.63782	-719213
	3.63829	-872364
	3.63877	-1106490
	3.63925	-953204
	3.63972	-535176
	3.6402	-453626
	3.64068	-777629
	3.64115	-577953
	3.64163	-718146
	3.64211	-125113
	3.64258	-11731
	3.64306	-449815
	3.64354	-379940
	3.64401	325366
	3.64449	33215
	3.64497	-283620
	3.64544	-557687
	3.64592	-889747
	3.6464	-464882
	3.64687	368716
	3.64735	378064
	3.64783	-61199
	3.6483	-35789
	3.64878	-362464
	3.64926	-727098
	3.64973	-362317
	3.65021	210322
	3.65069	-6363
	3.65116	46054
	3.65164	69501
	3.65212	-558109
	3.65259	-544868
	3.65307	488671
	3.65355	236254
	3.65402	278520
	3.6545	-174765
	3.65498	-459093
	3.65545	-502513
	3.65593	-668909
	3.65641	-646857
	3.65688	-933871
	3.65736	-323457
	3.65784	380523
	3.65831	226821
	3.65879	180491
	3.65927	538251
	3.65974	458231
	3.66022	471622
	3.6607	382710
	3.66117	-211292
	3.66165	701097
	3.66213	527313
	3.6626	349998
	3.66308	-3851
	3.66356	31620
	3.66403	-530098
	3.66451	-685042
	3.66499	-1293260
	3.66546	-872360
	3.66594	-918516
	3.66642	-1161390
	3.66689	-705289
	3.66737	-113805
	3.66785	-538668
	3.66832	-755233
	3.6688	-94876
	3.66928	-172684
	3.66975	63862
	3.67023	-199804
	3.67071	-741309
	3.67118	-157063
	3.67166	157335
	3.67214	63539
	3.67261	-52681
	3.67309	139350
	3.67357	361136
	3.67404	521848
	3.67452	361994
	3.675	-48325
	3.67547	-352236
	3.67595	-844829
	3.67643	-1039300
	3.6769	-630710
	3.67738	-436193
	3.67786	413592
	3.67833	318917
	3.67881	-462071
	3.67929	-617921
	3.67976	-243322
	3.68024	-281615
	3.68072	-733380
	3.68119	-678223
	3.68167	-671837
	3.68215	-77373
	3.68262	-134215
	3.6831	-313210
	3.68358	-239060
	3.68405	-217434
	3.68453	-294458
	3.68501	-545854
	3.68548	-653107
	3.68596	-648625
	3.68644	-989710
	3.68691	-598479
	3.68739	-417943
	3.68787	-442436
	3.68834	18070
	3.68882	246597
	3.6893	92802
	3.68977	216764
	3.69025	100320
	3.69073	-646712
	3.6912	-613486
	3.69168	-609315
	3.69216	-450527
	3.69263	-488616
	3.69311	136292
	3.69359	186084
	3.69406	-274149
	3.69454	58236
	3.69502	-103685
	3.69549	84965
	3.69597	-11551
	3.69645	-92038
	3.69692	-165308
	3.6974	-53108
	3.69788	163555
	3.69835	136079
	3.69883	-389603
	3.69931	-1182610
	3.69978	-1174120
	3.70026	-692061
	3.70074	-436775
	3.70121	-388190
	3.70169	-173892
	3.70217	-705667
	3.70264	-861676
	3.70312	-358928
	3.7036	71330
	3.70407	143077
	3.70455	-208851
	3.70503	-209792
	3.7055	-295554
	3.70598	-132907
	3.70646	269691
	3.70693	170473
	3.70741	-307817
	3.70789	-767159
	3.70836	-659970
	3.70884	-886347
	3.70932	-423346
	3.70979	-579996
	3.71027	-748131
	3.71075	204909
	3.71122	537192
	3.7117	-173567
	3.71218	-357512
	3.71265	-6822
	3.71313	-127385
	3.71361	-70358
	3.71408	507573
	3.71456	1343770
	3.71504	1675950
	3.71551	1108930
	3.71599	-304916
	3.71647	-637402
	3.71694	-738844
	3.71742	-515405
	3.7179	-691652
	3.71837	-810052
	3.71885	-1306760
	3.71933	-1085240
	3.7198	-956385
	3.72028	-746374
	3.72076	-485830
	3.72123	34327
	3.72171	-292889
	3.72219	-846571
	3.72266	-422658
	3.72314	-728146
	3.72362	-213248
	3.72409	141093
	3.72457	-212962
	3.72505	-168302
	3.72552	30279
	3.726	-173199
	3.72648	-332161
	3.72695	-477577
	3.72743	238922
	3.72791	366221
	3.72838	102533
	3.72886	197340
	3.72934	320511
	3.72981	554256
	3.73029	530785
	3.73077	-241092
	3.73124	-398337
	3.73172	-493445
	3.7322	-329392
	3.73267	77257
	3.73315	-325283
	3.73363	-107754
	3.7341	-54880
	3.73458	106912
	3.73506	-154320
	3.73553	-405360
	3.73601	-96433
	3.73649	283461
	3.73696	391603
	3.73744	49642
	3.73792	-172329
	3.73839	-105304
	3.73887	298060
	3.73935	403421
	3.73982	92274
	3.7403	221809
	3.74078	-543662
	3.74125	-1288880
	3.74173	-1153700
	3.74221	-579619
	3.74268	-598699
	3.74316	-624672
	3.74364	-576883
	3.74411	-426611
	3.74459	221591
	3.74507	-755
	3.74554	-554141
	3.74602	-491166
	3.7465	-345900
	3.74697	-400496
	3.74745	-348334
	3.74793	-314743
	3.7484	-348050
	3.74888	-545932
	3.74936	-1092150
	3.74983	-1300870
	3.75031	-1279560
	3.75079	-1320620
	3.75126	-1325020
	3.75174	-1183700
	3.75222	-856835
[truncated: 1,569 more rows]

[truncated: 12 more sheets: Fig. 3f, Fig. S2, Fig. S3, Fig. S4, Fig. S5, Fig. S6, Fig. S7, Fig. S8, Fig. S9, Fig. S10, Fig. S11, Fig. S13]
